# Supplementary material for: 1-{1-[(2-Chloro­thia­zol-5-yl)meth­yl]-5-methyl-1H-1,2,3-triazol-4-yl}ethanone
Source: Acta Crystallogr Sect E Struct Rep Online. 2009 Oct 23;65(Pt 11):o2840. doi: 10.1107/S1600536809042937 (PMC2971258; doi:10.1107/S1600536809042937)
Supplement: Supplementary file 2 [file e-65-o2840-Isup2.hkl]

# 
# h,k,l, Fc-squared, Fo-squared, sigma(Fo-squared) and status flag 
# 
data_I
_shelx_title ' 090516em in Pbca' 
_shelx_refln_list_code          4 
_shelx_F_calc_maximum      253.55 
_exptl_crystal_F_000      1056.00 
_reflns_d_resolution_high  0.7828 
 
loop_ 
 _symmetry_equiv_pos_as_xyz 
 'x, y, z' 
 '-x+1/2, -y, z+1/2' 
 '-x, y+1/2, -z+1/2' 
 'x+1/2, -y+1/2, -z' 
 '-x, -y, -z' 
 'x-1/2, y, -z-1/2' 
 'x, -y-1/2, z-1/2' 
 '-x-1/2, y-1/2, z' 
 
_cell_length_a    10.5421 
_cell_length_b    11.1494 
_cell_length_c    19.8557 
_cell_angle_alpha  90.000 
_cell_angle_beta   90.000 
_cell_angle_gamma  90.000 
 
_shelx_F_squared_multiplier     1.000 
 
loop_ 
 _refln_index_h 
 _refln_index_k 
 _refln_index_l 
 _refln_F_squared_calc 
 _refln_F_squared_meas 
 _refln_F_squared_sigma 
 _refln_observed_status 
   2   0   0     8883.68     9574.83    142.81 o 
   4   0   0       47.43       71.66      2.80 o 
   6   0   0     7502.78     7694.72    145.87 o 
   8   0   0     2012.12     1893.80     64.90 o 
  10   0   0        1.62        1.19      2.81 o 
  12   0   0       26.83       37.15      6.08 o 
   2   1   0    13679.33    14507.50    119.21 o 
   4   1   0     8161.84     8180.21    134.60 o 
   6   1   0     1159.73     1267.94     14.78 o 
   8   1   0      287.79      252.22      6.58 o 
  10   1   0      964.51      933.76     15.19 o 
  12   1   0       37.60       33.96      4.13 o 
   0   2   0     3541.06     3771.26    106.95 o 
   2   2   0      414.27      410.73      3.36 o 
   4   2   0    10319.49    11110.51    112.52 o 
   6   2   0       94.72       97.05      2.81 o 
   8   2   0       60.87       53.64      3.37 o 
  10   2   0        0.99       -0.85      2.03 o 
  12   2   0        0.43        4.53      2.48 o 
   2   3   0      193.65      227.38      4.17 o 
   4   3   0        4.75        2.72      0.74 o 
   6   3   0     3639.20     3796.46     38.79 o 
   8   3   0     1197.52     1208.40     20.64 o 
  10   3   0       14.76       15.34      3.20 o 
  12   3   0      140.57      147.96      7.51 o 
   0   4   0    28127.53    28378.56   1486.82 o 
   2   4   0       48.84       97.29      3.78 o 
   4   4   0     2775.22     3268.22     33.35 o 
   6   4   0      271.88      215.50      3.77 o 
   8   4   0      886.80      818.26     10.36 o 
  10   4   0      160.25      163.54      6.82 o 
  12   4   0        7.49       14.03      3.08 o 
   2   5   0      644.68      698.90     11.64 o 
   4   5   0    10367.15    11112.06    152.47 o 
   6   5   0        4.75        2.66      1.05 o 
   8   5   0      481.35      449.83      9.31 o 
  10   5   0      708.08      697.59     13.47 o 
  12   5   0       83.59       81.81      5.90 o 
   0   6   0     3395.63     3651.50    156.90 o 
   2   6   0      611.31      509.79     15.11 o 
   4   6   0     1546.60     1444.54     16.48 o 
   6   6   0      203.87      198.26      5.03 o 
   8   6   0      112.99      128.23      5.20 o 
  10   6   0      292.91      276.70     10.76 o 
  12   6   0       16.33       20.84      4.05 o 
   2   7   0      276.37      266.46      9.11 o 
   4   7   0       60.52       56.61      2.57 o 
   6   7   0     3734.92     3712.43     67.90 o 
   8   7   0      606.27      591.70     21.10 o 
  10   7   0       53.03       56.99      5.12 o 
   0   8   0      614.19      653.23     44.95 o 
   2   8   0      870.39      837.73     18.83 o 
   4   8   0     1493.58     1533.15     37.58 o 
   6   8   0      866.88      800.90     17.79 o 
   8   8   0       49.21       53.03      4.01 o 
  10   8   0      208.55      221.45      9.93 o 
   2   9   0      538.58      458.21     15.39 o 
   4   9   0       17.62       30.91      2.88 o 
   6   9   0       64.02       64.80      4.34 o 
   8   9   0       18.72       31.73      3.92 o 
  10   9   0       82.14       79.32      6.92 o 
   0  10   0      338.99      333.29     12.69 o 
   2  10   0      825.38      770.68     29.36 o 
   4  10   0      110.21      111.26      4.89 o 
   6  10   0       42.67       40.41      3.83 o 
   8  10   0       10.21       13.39      2.98 o 
   2  11   0      677.96      685.87     26.06 o 
   4  11   0        3.88        1.57      1.83 o 
   6  11   0      198.54      210.06     10.75 o 
   8  11   0      141.76      152.95      8.33 o 
   0  12   0        0.70        2.48      3.43 o 
   2  12   0      230.15      262.07      9.06 o 
   4  12   0       14.66       15.45      2.92 o 
   6  12   0        9.88       17.59      3.38 o 
   2  13   0       20.72       16.66      3.64 o 
   4  13   0        4.98        9.97      3.53 o 
   0  14   0        7.92        9.14      4.10 o 
   2  14   0      151.88      134.01      7.19 o 
   1   1   1      555.34      603.75      5.69 o 
   2   1   1      518.68      477.47      3.39 o 
   3   1   1     2789.70     2935.87     23.20 o 
   4   1   1      873.27      868.20      9.20 o 
   5   1   1      847.66      898.41      9.94 o 
   6   1   1      690.88      766.85      8.03 o 
   7   1   1     3731.53     3722.86     37.48 o 
   8   1   1       26.91       27.98      1.74 o 
   9   1   1      574.79      486.95      8.04 o 
  10   1   1        5.81        5.22      1.78 o 
  11   1   1      167.68      154.84      5.00 o 
  12   1   1        8.18        7.00      1.76 o 
  13   1   1        6.93       16.91      2.06 o 
   0   2   1     6755.94     7255.01    134.83 o 
   1   2   1     2335.22     2470.56     29.44 o 
   2   2   1    19302.68    19869.61    130.10 o 
   3   2   1    34821.37    33959.31    243.56 o 
   4   2   1     2567.90     2787.81     22.62 o 
   5   2   1       87.25       66.74      1.46 o 
   6   2   1      179.68      189.26      2.71 o 
   7   2   1       61.96       49.69      1.59 o 
   8   2   1      340.01      270.08      4.19 o 
   9   2   1       94.81       92.36      3.17 o 
  10   2   1      221.61      218.44      5.46 o 
  11   2   1     1235.00     1178.90     16.29 o 
  12   2   1        1.52        5.33      1.65 o 
  13   2   1       18.06       20.05      2.33 o 
   1   3   1     1450.71     1430.06     20.76 o 
   2   3   1     4876.17     4865.24     48.63 o 
   3   3   1      332.13      338.32      2.84 o 
   4   3   1      663.05      768.81      5.35 o 
   5   3   1       30.60       23.23      0.97 o 
   6   3   1       28.59       26.17      1.12 o 
   7   3   1     4628.18     4706.39     46.87 o 
   8   3   1      565.83      558.42      6.66 o 
   9   3   1        7.69        7.40      1.41 o 
  10   3   1      304.51      281.60      6.15 o 
  11   3   1        5.71        5.18      1.90 o 
  12   3   1       54.08       60.19      3.81 o 
  13   3   1       85.58      102.37      4.61 o 
   0   4   1       24.02       12.06      2.05 o 
   1   4   1     2506.11     2708.15     41.89 o 
   2   4   1       29.29       29.56      0.83 o 
   3   4   1     1896.30     1949.30     17.96 o 
   4   4   1        0.13        0.89      0.50 o 
   5   4   1     2845.65     2881.46     20.91 o 
   6   4   1      719.32      712.93      6.98 o 
   7   4   1        7.17        3.22      0.85 o 
   8   4   1       47.59       52.69      2.38 o 
   9   4   1        0.39        1.45      1.16 o 
  10   4   1       19.75       25.82      2.39 o 
  11   4   1       22.79       29.08      2.91 o 
  12   4   1       14.17       21.19      2.56 o 
   1   5   1      447.60      461.65      8.44 o 
   2   5   1      363.73      439.41      6.81 o 
   3   5   1     6520.67     6984.46     81.44 o 
   4   5   1      991.33     1131.59     11.02 o 
   5   5   1      545.07      472.40      4.59 o 
   6   5   1       73.54       72.40      1.80 o 
   7   5   1      451.32      378.30      6.24 o 
   8   5   1       64.51       65.73      2.47 o 
   9   5   1     1322.82     1306.77     13.72 o 
  10   5   1        0.13        2.87      1.60 o 
  11   5   1       48.40       56.46      3.62 o 
  12   5   1       64.66       75.94      4.23 o 
   0   6   1     2281.49     2361.14     74.24 o 
   1   6   1     4758.92     5283.73     92.76 o 
   2   6   1       25.98       71.40      1.85 o 
   3   6   1      821.55      759.13     10.45 o 
   4   6   1        5.14        2.05      0.64 o 
   5   6   1       59.56       55.31      1.59 o 
   6   6   1      105.49      109.05      2.71 o 
   7   6   1       27.06       27.82      1.71 o 
   8   6   1      227.83      208.96      3.93 o 
   9   6   1       69.18       76.31      3.25 o 
  10   6   1       20.00       26.61      2.73 o 
  11   6   1      275.78      262.44      7.51 o 
  12   6   1        3.96       15.39      2.60 o 
   1   7   1     1602.96     1697.64     31.95 o 
   2   7   1      792.79      826.97     17.71 o 
   3   7   1        0.01        1.50      0.76 o 
   4   7   1      188.20      185.39      3.82 o 
   5   7   1       98.03       86.91      2.26 o 
   6   7   1      184.04      153.24      3.23 o 
   7   7   1      158.28      145.52      3.48 o 
   8   7   1      211.87      188.22      4.94 o 
   9   7   1        1.10        4.87      1.65 o 
  10   7   1       52.16       52.79      3.49 o 
  11   7   1        8.11        5.94      2.04 o 
   0   8   1      611.55      654.07     26.35 o 
   1   8   1      840.73      793.11     19.28 o 
   2   8   1        4.71        5.93      1.31 o 
   3   8   1      161.73      159.23      3.27 o 
   4   8   1      628.43      598.22      9.81 o 
   5   8   1      892.06      825.24     15.50 o 
   6   8   1        0.04        0.16      1.23 o 
   7   8   1       56.85       52.95      2.60 o 
   8   8   1        3.04        3.51      1.36 o 
   9   8   1      143.65      128.07      4.47 o 
  10   8   1       26.75       34.31      3.00 o 
  11   8   1       30.69       44.53      3.67 o 
   1   9   1      430.51      424.85     11.50 o 
   2   9   1      783.01      757.81     15.38 o 
   3   9   1       83.12       76.09      2.62 o 
   4   9   1       75.42       80.66      2.73 o 
   5   9   1     1212.27     1121.45     19.00 o 
   6   9   1        0.24       -0.46      1.35 o 
   7   9   1       14.14       16.33      2.06 o 
   8   9   1       28.12       27.11      2.61 o 
   9   9   1      274.21      284.70      7.69 o 
  10   9   1        0.00        4.25      1.90 o 
   0  10   1      308.79      270.49      8.11 o 
   1  10   1      196.64      199.98      5.07 o 
   2  10   1       76.91       77.97      3.41 o 
   3  10   1      482.70      474.58      8.99 o 
   4  10   1       80.03       79.71      2.85 o 
   5  10   1       86.78       91.93      3.25 o 
   6  10   1        0.36        0.53      1.41 o 
   7  10   1       26.43       37.60      2.82 o 
   8  10   1        1.37        7.21      1.87 o 
   9  10   1       14.33       27.55      3.42 o 
   1  11   1      104.21      102.73      4.11 o 
   2  11   1       86.42       86.15      4.06 o 
   3  11   1       72.95       81.47      3.29 o 
   4  11   1      128.89      133.35      3.80 o 
   5  11   1       53.32       77.02      3.76 o 
   6  11   1        4.56        3.26      1.66 o 
   7  11   1        2.86        4.63      1.74 o 
   8  11   1        1.78        4.03      1.84 o 
   0  12   1      271.68      235.19      8.55 o 
   1  12   1      147.67      138.65      4.85 o 
   2  12   1       49.82       54.26      3.39 o 
   3  12   1      104.03      112.86      4.12 o 
   4  12   1        3.14        4.07      1.70 o 
   5  12   1       14.91       12.73      2.51 o 
   6  12   1        2.45        5.71      2.63 o 
   7  12   1        3.55       11.19      2.60 o 
   1  13   1        8.17        9.14      2.14 o 
   2  13   1        2.78        2.46      1.70 o 
   3  13   1       43.11       48.36      3.59 o 
   4  13   1       27.99       28.84      3.44 o 
   5  13   1      324.43      328.69      8.14 o 
   0  14   1        0.00        4.12      2.52 o 
   1  14   1       28.57       41.07      3.59 o 
   2  14   1        1.20        3.13      1.92 o 
   0   0   2    13348.26    14154.88    126.59 o 
   1   0   2     1041.20     1103.34     15.78 o 
   2   0   2       40.39       45.27      1.78 o 
   3   0   2     3761.41     4067.75     44.68 o 
   4   0   2     2720.27     3235.44     31.91 o 
   5   0   2     1024.65     1161.10     16.48 o 
   6   0   2     4397.00     4894.85     56.87 o 
   7   0   2     1327.03     1389.68     13.70 o 
   8   0   2     3556.91     3699.76     33.35 o 
   9   0   2       22.91       17.16      2.38 o 
  10   0   2       18.04       16.95      3.23 o 
  11   0   2      513.10      484.09     14.18 o 
  12   0   2      223.18      219.34     11.55 o 
  13   0   2        5.99        8.39      2.42 o 
   1   1   2     4679.48     4964.67     56.05 o 
   2   1   2     1129.33     1260.44     13.12 o 
   3   1   2       98.20       90.48      1.25 o 
   4   1   2     2704.45     2891.04     27.16 o 
   5   1   2       41.26       45.74      1.10 o 
   6   1   2     1096.90     1071.23      8.75 o 
   7   1   2     4135.58     4253.36     44.41 o 
   8   1   2      378.55      384.30      5.59 o 
   9   1   2      130.03      119.17      3.56 o 
  10   1   2      419.71      392.60      7.09 o 
  11   1   2      102.92       93.63      4.20 o 
  12   1   2       19.00       27.84      2.79 o 
  13   1   2        0.16        3.33      1.49 o 
   0   2   2     3360.27     3646.39     70.61 o 
   1   2   2    26635.32    26564.37    324.16 o 
   2   2   2      298.87      301.62      3.19 o 
   3   2   2    12314.80    12767.26    100.90 o 
   4   2   2       59.58       80.86      1.51 o 
   5   2   2      898.68      980.20     10.04 o 
   6   2   2       64.30       50.73      1.31 o 
   7   2   2        8.85        7.70      1.03 o 
   8   2   2      126.09      119.14      2.77 o 
   9   2   2        3.91        1.95      1.25 o 
  10   2   2       52.72       44.45      3.12 o 
  11   2   2       25.06       28.28      2.98 o 
  12   2   2        1.09        5.53      1.64 o 
  13   2   2        0.81        5.33      1.56 o 
   1   3   2       40.86       68.48      1.62 o 
   2   3   2     6598.25     6993.05     78.48 o 
   3   3   2     4027.14     4572.88     41.47 o 
   4   3   2       41.31       31.58      1.00 o 
   5   3   2     1574.38     1776.56     14.57 o 
   6   3   2     2490.22     2495.11     22.93 o 
   7   3   2     1502.67     1476.16     15.08 o 
   8   3   2      577.07      535.83     10.04 o 
   9   3   2      107.81      106.52      3.46 o 
  10   3   2        5.11        5.60      1.74 o 
  11   3   2       84.47       83.30      4.08 o 
  12   3   2       45.37       47.39      3.49 o 
  13   3   2       11.76       15.66      2.21 o 
   0   4   2     2823.42     2769.50     85.83 o 
   1   4   2      742.80      916.35     14.95 o 
   2   4   2      350.83      415.53      5.31 o 
   3   4   2     1073.58      908.14     10.69 o 
   4   4   2      309.60      234.80      2.46 o 
   5   4   2     1847.69     1918.85     14.70 o 
   6   4   2      539.73      523.90      4.89 o 
   7   4   2       12.78       13.39      1.22 o 
   8   4   2     1554.02     1415.87     20.80 o 
   9   4   2       57.44       55.25      2.68 o 
  10   4   2       91.49       88.53      3.57 o 
  11   4   2      597.97      561.31      9.09 o 
  12   4   2       85.74      100.34      4.37 o 
   1   5   2      519.86      572.44     10.55 o 
   2   5   2     1860.93     2102.43     31.12 o 
   3   5   2      367.88      391.25      4.90 o 
   4   5   2     2074.97     2011.68     22.20 o 
   5   5   2      131.78      151.37      2.34 o 
   6   5   2      123.40      132.04      2.47 o 
   7   5   2      495.72      472.12      4.99 o 
   8   5   2       58.02       61.23      2.46 o 
   9   5   2        0.35        0.68      1.55 o 
  10   5   2      248.49      241.19      5.43 o 
  11   5   2        0.59        4.42      1.68 o 
  12   5   2       55.80       63.83      3.91 o 
   0   6   2      299.78      319.31     11.41 o 
   1   6   2        0.07        2.92      0.74 o 
   2   6   2      370.18      346.40      5.92 o 
   3   6   2      696.44      660.56      9.04 o 
   4   6   2       41.61       41.16      1.35 o 
   5   6   2       39.17       40.45      1.46 o 
   6   6   2      784.33      719.00      8.66 o 
   7   6   2      613.20      577.94      7.49 o 
   8   6   2      193.06      177.66      4.11 o 
   9   6   2       16.00       20.66      2.02 o 
  10   6   2       75.44       77.68      3.94 o 
  11   6   2        3.89        8.37      2.16 o 
  12   6   2       22.37       28.38      3.38 o 
   1   7   2      288.10      266.40      6.26 o 
   2   7   2     3774.48     3943.06     72.34 o 
   3   7   2     1506.53     1641.35     21.54 o 
   4   7   2        6.75       10.17      1.08 o 
   5   7   2     1296.96     1331.71     19.05 o 
   6   7   2     1338.68     1329.22     15.76 o 
   7   7   2       61.46       66.44      2.69 o 
   8   7   2      146.56      141.11      4.03 o 
   9   7   2       22.26       31.65      2.62 o 
  10   7   2        2.78        3.88      1.88 o 
  11   7   2       74.25       96.30      4.55 o 
   0   8   2      558.49      525.28     22.05 o 
   1   8   2      912.52      784.96     14.31 o 
   2   8   2     1590.21     1595.27     28.50 o 
   3   8   2      149.23      112.22      2.76 o 
   4   8   2        4.38        0.63      0.94 o 
   5   8   2        4.11        7.78      1.40 o 
   6   8   2       24.43       33.83      2.07 o 
   7   8   2        0.01       -1.17      1.19 o 
   8   8   2        6.36        6.35      1.69 o 
   9   8   2        0.01        0.56      1.58 o 
  10   8   2       53.58       64.05      3.78 o 
  11   8   2        2.77        6.84      2.11 o 
   1   9   2      125.13      108.26      5.22 o 
   2   9   2       23.72       22.33      1.90 o 
   3   9   2      159.13      169.96      3.55 o 
   4   9   2      148.65      115.34      3.09 o 
   5   9   2       14.42       11.70      1.74 o 
   6   9   2        5.17        9.21      1.78 o 
   7   9   2        0.07        2.43      1.43 o 
   8   9   2        3.34        5.44      1.79 o 
   9   9   2       46.09       52.15      3.72 o 
  10   9   2        4.70        7.64      2.32 o 
   0  10   2      150.88      143.29     11.32 o 
   1  10   2        2.34        0.45      1.54 o 
   2  10   2       75.02       68.76      3.27 o 
   3  10   2        1.51        1.88      1.29 o 
   4  10   2       72.10       61.65      2.87 o 
   5  10   2      295.33      270.30      9.10 o 
   6  10   2       15.51       15.98      2.14 o 
   7  10   2        5.85        5.09      1.63 o 
   8  10   2       18.05       19.61      2.64 o 
   9  10   2       18.93       29.39      3.28 o 
   1  11   2        2.15        2.85      1.81 o 
   2  11   2      593.10      572.94     16.46 o 
   3  11   2        0.11        1.85      1.52 o 
   4  11   2        8.35       10.13      1.98 o 
   5  11   2      356.27      348.17      6.33 o 
   6  11   2      197.85      186.36      6.10 o 
   7  11   2       12.92       16.64      2.26 o 
   8  11   2       99.05      120.78      5.26 o 
   0  12   2        0.01        0.29      2.41 o 
   1  12   2       14.53       19.72      2.61 o 
   2  12   2      224.17      235.00      6.46 o 
   3  12   2        6.51        8.80      1.83 o 
   4  12   2        3.86        4.13      1.76 o 
   5  12   2       14.86       11.80      2.26 o 
   6  12   2       41.68       47.86      3.77 o 
   7  12   2        6.99        8.37      2.14 o 
   1  13   2      105.75      105.75      4.65 o 
   2  13   2       37.57       53.15      3.46 o 
   3  13   2       20.75       21.90      2.89 o 
   4  13   2        0.37        5.46      2.03 o 
   5  13   2        7.70       11.87      2.48 o 
   0  14   2       13.60       21.93      3.73 o 
   1  14   2        0.24        4.05      1.85 o 
   2  14   2        0.75        4.38      2.13 o 
   1   1   3     4421.73     4507.81     48.79 o 
   2   1   3     8757.75     9388.09    110.05 o 
   3   1   3      663.03      654.81      7.31 o 
   4   1   3      323.87      352.40      4.22 o 
   5   1   3      695.96      650.39      4.85 o 
   6   1   3      909.91      884.66      7.65 o 
   7   1   3      773.37      718.31      8.15 o 
   8   1   3       31.72       24.61      1.90 o 
   9   1   3      944.80      897.12      9.15 o 
  10   1   3        1.63        2.62      1.69 o 
  11   1   3        4.02        2.62      1.86 o 
  12   1   3       64.77       63.37      3.88 o 
  13   1   3       41.87       44.84      3.33 o 
   0   2   3    64288.59    61481.79   2195.30 o 
   1   2   3       84.25       87.62      1.59 o 
   2   2   3      801.14      808.77      9.45 o 
   3   2   3     4337.08     4454.91     52.51 o 
   4   2   3        2.85        2.07      0.67 o 
   5   2   3     1248.35     1434.32     14.99 o 
   6   2   3      706.67      712.55      7.64 o 
   7   2   3       12.29        6.53      1.05 o 
   8   2   3      648.67      616.78      8.96 o 
   9   2   3      159.34      132.70      3.76 o 
  10   2   3        9.98        8.02      1.77 o 
  11   2   3      829.49      798.57     13.21 o 
  12   2   3       75.21       87.71      4.18 o 
  13   2   3       16.24       24.26      2.51 o 
   1   3   3    10840.86    11620.03    150.12 o 
   2   3   3     6990.48     7517.28     89.51 o 
   3   3   3      799.04      860.17      9.87 o 
   4   3   3     5039.98     5269.14     45.94 o 
   5   3   3       86.94      104.93      1.73 o 
   6   3   3      648.50      668.95      8.52 o 
   7   3   3     1580.02     1539.13     24.17 o 
   8   3   3      449.76      427.87      4.83 o 
   9   3   3        5.11        3.07      1.22 o 
  10   3   3      948.67      865.17     10.45 o 
  11   3   3        1.78        0.56      1.63 o 
  12   3   3       26.08       26.07      2.73 o 
  13   3   3       18.16       21.17      2.45 o 
   0   4   3     8355.86     8860.47    236.07 o 
   1   4   3     1647.28     1618.79     22.51 o 
   2   4   3       89.85       79.35      1.78 o 
   3   4   3      612.26      556.27      6.52 o 
   4   4   3     7113.10     7464.99     64.56 o 
   5   4   3       40.06       48.31      1.35 o 
   6   4   3      226.18      181.97      2.67 o 
   7   4   3      357.94      357.82      4.81 o 
   8   4   3       19.52       19.25      1.63 o 
   9   4   3      153.27      158.95      3.95 o 
  10   4   3      103.76       97.15      3.72 o 
  11   4   3      145.77      138.48      4.83 o 
  12   4   3        5.00        9.93      1.86 o 
   1   5   3      208.76      237.16      2.65 o 
   2   5   3      142.70      132.45      1.85 o 
   3   5   3      291.40      318.67      3.35 o 
   4   5   3       75.81       88.53      1.72 o 
   5   5   3     2222.61     2345.72     19.14 o 
   6   5   3     3612.43     3741.48     41.95 o 
   7   5   3        0.06        0.82      0.81 o 
   8   5   3     1536.06     1480.49     15.22 o 
   9   5   3       90.54       95.96      3.27 o 
  10   5   3       37.49       45.90      3.04 o 
  11   5   3       28.03       34.96      2.87 o 
  12   5   3      120.27      112.72      4.83 o 
   0   6   3     1049.97     1036.02     35.51 o 
   1   6   3        4.57        1.06      0.54 o 
   2   6   3      448.20      486.08      8.19 o 
   3   6   3     1534.76     1495.54     20.04 o 
   4   6   3      307.30      220.78      2.86 o 
   5   6   3       15.17       21.91      1.37 o 
   6   6   3      335.70      287.75      5.41 o 
   7   6   3      252.93      222.77      4.32 o 
   8   6   3      635.14      575.70      6.72 o 
   9   6   3        6.56        6.40      1.53 o 
  10   6   3      221.50      236.33      8.31 o 
  11   6   3      147.13      141.42      4.81 o 
  12   6   3        6.70       10.53      2.52 o 
   1   7   3       82.81       64.42      2.07 o 
   2   7   3      352.99      415.26      8.16 o 
   3   7   3       43.94       36.50      1.54 o 
   4   7   3      144.59      125.45      3.29 o 
   5   7   3      195.39      195.75      3.19 o 
   6   7   3      146.97      160.47      3.24 o 
   7   7   3       49.28       59.49      2.43 o 
   8   7   3       46.64       43.78      2.62 o 
   9   7   3        3.59        2.71      1.60 o 
  10   7   3       83.67       93.95      4.39 o 
  11   7   3        0.38        2.81      1.78 o 
   0   8   3      388.58      403.25      9.73 o 
   1   8   3      239.99      213.01      4.52 o 
   2   8   3        2.08        1.10      1.04 o 
   3   8   3      288.26      287.41      5.37 o 
   4   8   3        2.06        1.23      1.00 o 
   5   8   3       90.85       87.76      2.73 o 
   6   8   3       34.09       33.40      2.09 o 
   7   8   3        1.35       -0.66      1.23 o 
   8   8   3       12.87       11.73      1.89 o 
   9   8   3      180.20      159.90      4.91 o 
  10   8   3       76.68       87.09      4.93 o 
  11   8   3        0.41        2.21      2.06 o 
   1   9   3       44.41       38.93      2.68 o 
   2   9   3      585.45      575.47     14.09 o 
   3   9   3     1026.04      991.74     20.74 o 
   4   9   3      469.30      444.89     10.22 o 
   5   9   3      206.45      213.89      5.09 o 
   6   9   3      793.76      755.64     10.64 o 
   7   9   3       21.11       20.64      2.38 o 
   8   9   3      124.49      129.44      5.18 o 
   9   9   3      179.77      182.87      6.25 o 
  10   9   3       13.48       20.48      3.41 o 
   0  10   3      322.26      296.05      9.06 o 
   1  10   3      449.57      403.24     13.58 o 
   2  10   3      995.64     1021.95     28.03 o 
   3  10   3       50.40       55.34      2.75 o 
   4  10   3      161.69      147.28      4.05 o 
   5  10   3        3.56        7.27      1.73 o 
   6  10   3        0.62        4.86      1.76 o 
   7  10   3        8.02        9.80      1.98 o 
   8  10   3        0.33       -0.84      1.60 o 
   9  10   3       35.48       37.47      3.77 o 
   1  11   3      114.08      101.29      4.15 o 
   2  11   3       18.03       12.62      2.32 o 
   3  11   3        0.13        0.44      1.40 o 
   4  11   3       32.32       38.96      2.92 o 
   5  11   3        6.13        7.47      1.95 o 
   6  11   3       48.98       66.66      4.21 o 
   7  11   3        7.99        9.41      2.19 o 
   8  11   3       19.76       35.45      3.94 o 
   0  12   3       28.28       27.16      4.26 o 
   1  12   3        0.28        1.37      1.81 o 
   2  12   3      156.58      153.99      5.05 o 
   3  12   3        7.42        8.53      1.82 o 
   4  12   3        4.80        6.27      1.84 o 
   5  12   3        4.76        8.35      1.95 o 
   6  12   3       18.68       23.42      2.87 o 
   7  12   3        1.99        1.78      1.81 o 
   1  13   3       83.57       77.84      4.39 o 
   2  13   3       79.79       80.20      4.10 o 
   3  13   3       30.59       35.57      3.18 o 
   4  13   3       51.41       65.30      4.07 o 
   5  13   3       17.84       23.88      3.40 o 
   0  14   3        2.64        6.45      2.81 o 
   1  14   3        6.51       11.16      2.24 o 
   0   0   4    17511.30    18467.54    517.93 o 
   1   0   4    13676.01    13822.38    164.78 o 
   2   0   4      714.67      687.33      8.07 o 
   3   0   4    27021.67    26923.79    334.53 o 
   4   0   4     1937.40     2312.50     23.76 o 
   5   0   4        2.74        5.39      0.84 o 
   6   0   4      184.52      143.58      3.22 o 
   7   0   4       13.91       18.24      2.32 o 
   8   0   4      889.81      838.59     11.07 o 
   9   0   4       42.06       53.23      3.72 o 
  10   0   4        4.49        2.34      2.34 o 
  11   0   4      978.13      920.49     17.10 o 
  12   0   4      247.63      223.00      8.59 o 
  13   0   4       10.16       12.75      2.84 o 
   1   1   4    15757.71    16292.07    177.81 o 
   2   1   4      937.45      973.54      9.04 o 
   3   1   4       95.90       79.86      1.68 o 
   4   1   4     6136.81     6491.98     73.36 o 
   5   1   4      368.05      387.59      5.04 o 
   6   1   4        6.67       25.66      1.20 o 
   7   1   4     3254.10     3201.34     37.21 o 
   8   1   4       29.75       41.18      2.14 o 
   9   1   4       13.00       11.06      1.70 o 
  10   1   4      208.10      198.75      4.84 o 
  11   1   4       22.15       20.97      2.58 o 
  12   1   4       15.05       18.47      2.24 o 
  13   1   4       96.60       96.20      4.43 o 
   0   2   4    23641.53    24305.03    384.06 o 
   1   2   4     3279.19     3569.11     34.05 o 
   2   2   4      569.17      557.19      6.27 o 
   3   2   4      654.93      626.48      8.82 o 
   4   2   4      539.07      635.57      7.97 o 
   5   2   4     1984.50     2300.00     31.24 o 
   6   2   4       47.12       52.56      1.61 o 
   7   2   4       45.37       41.69      1.83 o 
   8   2   4      106.24      114.34      3.05 o 
   9   2   4        0.03       -0.46      0.98 o 
  10   2   4      150.57      151.21      4.31 o 
  11   2   4       21.34       25.85      2.87 o 
  12   2   4       18.62       30.28      2.84 o 
  13   2   4       75.38       81.91      4.18 o 
   1   3   4     1140.26     1135.93     12.66 o 
   2   3   4      581.84      646.60      8.07 o 
   3   3   4     1406.36     1484.27     18.91 o 
   4   3   4     1432.16     1492.42     14.72 o 
   5   3   4      929.37      949.04      9.35 o 
   6   3   4      188.71      185.25      2.83 o 
   7   3   4      775.69      721.72      9.01 o 
   8   3   4       11.70       15.52      1.62 o 
   9   3   4      226.36      231.62      4.65 o 
  10   3   4      134.43      121.59      3.99 o 
  11   3   4       54.49       56.57      3.66 o 
  12   3   4       31.35       33.55      2.92 o 
   0   4   4    15976.47    17392.58    384.28 o 
   1   4   4      738.44      801.16     11.75 o 
   2   4   4        0.03        8.58      0.61 o 
   3   4   4    11420.47    11701.71    136.64 o 
   4   4   4      750.67      724.31     10.46 o 
   5   4   4      614.38      670.47      7.18 o 
   6   4   4     1468.60     1432.75     16.75 o 
   7   4   4      124.48      115.43      2.63 o 
   8   4   4      466.57      431.95      6.99 o 
   9   4   4       79.66       72.44      3.05 o 
  10   4   4        4.47        6.13      1.64 o 
  11   4   4      584.21      578.91      8.64 o 
  12   4   4       41.16       48.66      3.44 o 
   1   5   4     3241.62     3359.84     45.68 o 
   2   5   4      108.14      148.07      3.33 o 
   3   5   4        8.44       19.79      1.46 o 
   4   5   4       76.40       60.18      1.62 o 
   5   5   4      511.65      516.54      6.81 o 
   6   5   4      400.45      398.00      5.62 o 
   7   5   4      377.76      387.25      6.55 o 
   8   5   4      308.01      287.78      4.33 o 
   9   5   4        2.17        4.62      1.41 o 
  10   5   4       74.66       87.91      3.63 o 
  11   5   4        1.35        5.42      1.65 o 
  12   5   4       13.47       20.42      2.69 o 
   0   6   4      989.33      875.11     31.03 o 
   1   6   4      494.70      457.82      7.67 o 
   2   6   4      784.39      866.93     14.04 o 
   3   6   4      954.83      934.73     12.52 o 
   4   6   4      254.17      227.14      3.80 o 
   5   6   4     1318.47     1253.61     21.34 o 
   6   6   4        1.51        0.54      0.97 o 
   7   6   4        3.31        2.75      1.04 o 
   8   6   4        7.85        6.58      1.42 o 
   9   6   4      192.99      169.66      4.52 o 
  10   6   4        0.53        2.77      1.58 o 
  11   6   4       47.52       55.03      3.68 o 
  12   6   4       41.40       58.21      4.15 o 
   1   7   4      599.42      636.51     11.74 o 
   2   7   4        6.55        6.33      0.94 o 
   3   7   4      569.07      537.65      7.95 o 
   4   7   4        4.60        2.29      0.81 o 
   5   7   4     1143.96     1137.98     18.33 o 
   6   7   4      333.17      286.66      6.04 o 
   7   7   4       33.11       24.43      1.74 o 
   8   7   4      141.75      140.01      3.84 o 
   9   7   4      624.72      636.20      8.60 o 
  10   7   4       20.53       21.94      2.70 o 
  11   7   4       31.90       42.88      3.54 o 
   0   8   4        3.78        2.15      1.66 o 
   1   8   4      985.69      982.99     27.20 o 
   2   8   4        1.06        1.89      0.92 o 
   3   8   4     1005.93      966.20     20.03 o 
   4   8   4        5.53        6.84      1.19 o 
   5   8   4      137.21      127.18      3.38 o 
   6   8   4      130.44      126.87      4.05 o 
   7   8   4       25.14       21.15      1.92 o 
   8   8   4       12.48       12.34      2.07 o 
   9   8   4        8.06       14.34      2.25 o 
  10   8   4       72.84       75.92      5.30 o 
   1   9   4      376.27      359.02     10.23 o 
   2   9   4       28.83       21.10      1.99 o 
   3   9   4        0.13        1.64      1.19 o 
   4   9   4       77.40       69.43      2.98 o 
   5   9   4        1.21        5.07      1.50 o 
   6   9   4        0.33        4.52      1.90 o 
   7   9   4        0.03       -0.34      1.41 o 
   8   9   4        6.10        5.93      1.83 o 
   9   9   4      168.56      178.98      6.24 o 
  10   9   4        0.48        6.46      2.51 o 
   0  10   4       41.92       52.28      4.46 o 
   1  10   4      410.32      380.75     10.46 o 
   2  10   4       16.78       13.95      2.26 o 
   3  10   4       54.76       55.34      2.92 o 
   4  10   4        5.05        3.07      1.61 o 
   5  10   4      231.64      218.81      5.29 o 
   6  10   4      203.88      199.78      5.44 o 
   7  10   4        1.03        0.78      1.72 o 
   8  10   4        3.81        8.80      3.15 o 
   9  10   4       35.21       37.99      3.96 o 
   1  11   4      133.59      129.21      6.24 o 
   2  11   4       15.69       20.60      2.61 o 
   3  11   4      171.08      161.33      4.60 o 
   4  11   4       57.12       48.90      3.19 o 
   5  11   4      282.49      298.60      7.95 o 
   6  11   4      106.05      124.80      5.00 o 
   7  11   4        3.97        5.89      1.92 o 
   8  11   4       12.81       21.12      3.18 o 
   0  12   4        2.44        5.63      2.78 o 
   1  12   4       36.42       47.23      3.58 o 
   2  12   4        1.01        3.23      1.83 o 
   3  12   4       11.23       12.85      2.27 o 
   4  12   4      185.44      183.58      5.29 o 
   5  12   4       22.62       40.26      3.31 o 
   6  12   4        0.48        2.08      1.78 o 
   1  13   4        3.51        9.15      2.12 o 
   2  13   4        4.51        5.40      1.76 o 
   3  13   4       11.56       10.24      2.07 o 
   4  13   4        2.60        3.41      1.68 o 
   5  13   4       11.20       22.59      2.82 o 
   0  14   4      123.53      123.24      7.19 o 
   1  14   4       32.73       37.97      3.41 o 
   1   1   5      316.74      264.70      2.56 o 
   2   1   5     1773.39     1819.67     17.39 o 
   3   1   5      357.00      399.32      5.28 o 
   4   1   5     3035.29     3057.36     37.18 o 
   5   1   5       15.66       29.92      1.10 o 
   6   1   5      742.09      779.79      7.53 o 
   7   1   5       28.35       24.97      1.72 o 
   8   1   5      417.20      411.15      6.43 o 
   9   1   5      670.71      602.15      7.67 o 
  10   1   5      489.72      475.56      9.53 o 
  11   1   5        4.35        3.08      1.91 o 
  12   1   5        3.71        6.28      1.73 o 
  13   1   5       31.45       46.72      3.57 o 
   0   2   5    57027.84    51074.88   2251.98 o 
   1   2   5     4669.77     4742.65     46.21 o 
   2   2   5     2652.72     2714.45     24.63 o 
   3   2   5      164.37      189.04      2.51 o 
   4   2   5      754.59      764.28      9.86 o 
   5   2   5      716.54      843.04     12.12 o 
   6   2   5     5792.58     5872.81     60.63 o 
   7   2   5      159.70      146.60      2.92 o 
   8   2   5     4775.79     4566.84     59.47 o 
   9   2   5       25.68       30.38      2.08 o 
  10   2   5       82.85       68.25      3.40 o 
  11   2   5       15.21       15.12      2.38 o 
  12   2   5       79.04       74.31      4.28 o 
  13   2   5        0.88        1.68      1.57 o 
   1   3   5      530.92      483.39      6.02 o 
   2   3   5     2481.91     2670.09     30.06 o 
   3   3   5      834.82      833.72     10.43 o 
   4   3   5     7452.07     7856.93    109.52 o 
   5   3   5       13.06       18.01      1.03 o 
   6   3   5      374.91      353.73      5.28 o 
   7   3   5      113.92      108.04      2.73 o 
   8   3   5        4.50        5.03      1.25 o 
   9   3   5      707.36      616.93      8.95 o 
  10   3   5      392.92      392.37      6.78 o 
  11   3   5      122.27      121.22      4.18 o 
  12   3   5       23.55       36.38      3.08 o 
   0   4   5     1265.96     1496.43     26.79 o 
   1   4   5      164.63      195.92      2.99 o 
   2   4   5     2144.51     2140.76     26.13 o 
   3   4   5       97.18      109.31      1.71 o 
   4   4   5       12.91       29.79      1.10 o 
   5   4   5      280.76      241.39      2.99 o 
   6   4   5       39.98       42.64      1.69 o 
   7   4   5       30.98       32.59      1.76 o 
   8   4   5      170.73      185.62      3.71 o 
   9   4   5      315.19      321.54      6.95 o 
  10   4   5       98.53       89.65      3.61 o 
  11   4   5        0.05        3.17      1.60 o 
  12   4   5        0.72        2.27      1.44 o 
   1   5   5      142.21      138.69      2.60 o 
   2   5   5     5052.78     5531.54     73.40 o 
   3   5   5     1629.63     1893.68     20.78 o 
   4   5   5      215.70      235.77      3.14 o 
   5   5   5      362.04      349.11      4.90 o 
   6   5   5     2526.43     2463.99     28.09 o 
   7   5   5       11.58       12.65      1.39 o 
   8   5   5      561.91      525.93      7.25 o 
   9   5   5        0.04        0.70      1.14 o 
  10   5   5        0.10        1.31      1.41 o 
  11   5   5       31.80       32.52      2.88 o 
  12   5   5       57.40       73.93      5.15 o 
   0   6   5     6021.83     6384.68    157.16 o 
   1   6   5      183.33      249.67      3.70 o 
   2   6   5      702.58      601.99      8.64 o 
   3   6   5      188.97      192.95      3.31 o 
   4   6   5      223.20      238.64      4.25 o 
   5   6   5      719.42      722.66     12.20 o 
   6   6   5     1485.74     1406.46     16.57 o 
   7   6   5        8.07        6.39      1.28 o 
   8   6   5      365.32      331.34      5.26 o 
   9   6   5        3.42        5.73      1.69 o 
  10   6   5      132.45      139.87      4.36 o 
  11   6   5        0.14        3.21      1.67 o 
   1   7   5      821.92      852.61     18.50 o 
   2   7   5      477.08      442.06      6.72 o 
   3   7   5      310.85      323.41      6.76 o 
   4   7   5     1539.70     1554.20     24.32 o 
   5   7   5       57.51       49.36      1.98 o 
   6   7   5        4.70        3.24      1.10 o 
   7   7   5      321.50      303.89      4.85 o 
   8   7   5       37.49       32.07      2.26 o 
   9   7   5       26.59       30.13      3.06 o 
  10   7   5       49.24       64.89      4.05 o 
  11   7   5       10.44       17.50      2.75 o 
   0   8   5       35.25       40.22      2.84 o 
   1   8   5        1.63       -0.26      1.06 o 
   2   8   5      510.94      476.74      7.94 o 
   3   8   5      222.41      216.01      4.55 o 
   4   8   5      403.95      352.78      6.11 o 
   5   8   5        3.55        2.79      1.28 o 
   6   8   5       94.82       88.83      3.16 o 
   7   8   5        1.70        0.35      1.26 o 
   8   8   5      200.37      194.95      6.29 o 
   9   8   5       15.74       18.04      2.55 o 
  10   8   5        1.08        6.36      2.00 o 
   1   9   5       45.76       39.15      2.77 o 
   2   9   5      933.55      905.66     20.38 o 
   3   9   5      123.73      120.57      3.50 o 
   4   9   5       33.27       32.22      2.53 o 
   5   9   5       13.43       14.00      2.01 o 
   6   9   5      564.24      552.80     12.21 o 
   7   9   5       36.94       43.15      3.12 o 
   8   9   5      102.74      110.97      4.97 o 
   9   9   5       50.83       53.84      4.14 o 
  10   9   5        0.58        6.85      2.76 o 
   0  10   5      207.44      192.03      7.38 o 
   1  10   5       10.95        8.19      2.01 o 
   2  10   5      570.80      547.49     10.39 o 
   3  10   5      256.26      249.25      6.04 o 
   4  10   5       70.92       82.18      3.58 o 
   5  10   5      159.37      154.01      4.56 o 
   6  10   5       31.14       34.71      2.98 o 
   7  10   5        1.09        2.46      1.77 o 
   8  10   5        5.02        6.63      2.06 o 
   9  10   5       14.63       27.29      3.40 o 
   1  11   5       66.36       58.35      3.59 o 
   2  11   5       47.15       47.26      3.36 o 
   3  11   5       43.15       45.93      4.01 o 
   4  11   5       22.43       28.76      2.69 o 
   5  11   5      114.70      107.70      4.30 o 
   6  11   5       10.92       22.27      2.59 o 
   7  11   5       17.26       23.45      2.79 o 
   8  11   5       10.00       16.60      2.70 o 
   0  12   5      433.80      418.90     11.98 o 
   1  12   5       69.71       60.36      3.90 o 
   2  12   5        6.26        4.21      1.91 o 
   3  12   5       26.55       28.74      2.86 o 
   4  12   5       95.01       96.34      4.16 o 
   5  12   5        1.18        6.42      1.89 o 
   6  12   5        0.37        2.78      1.65 o 
   1  13   5       20.25       18.50      2.48 o 
   2  13   5      140.11      149.60      5.25 o 
   3  13   5       14.54       19.30      2.54 o 
   4  13   5        0.04        4.10      1.68 o 
   0   0   6    28916.32    31468.90    437.55 o 
   1   0   6       88.48      107.64      1.79 o 
   2   0   6     3538.58     3533.73     47.99 o 
   3   0   6    22064.76    22114.37    260.92 o 
   4   0   6     2717.02     2883.85     35.28 o 
   5   0   6     1430.11     1412.59     15.53 o 
   6   0   6     1952.96     2083.92     27.88 o 
   7   0   6      713.06      763.55     33.70 o 
   8   0   6      322.01      267.08      9.07 o 
   9   0   6       78.36       61.06      4.02 o 
  10   0   6       66.19       63.57      4.33 o 
  11   0   6     1431.38     1420.09     20.23 o 
  12   0   6      103.93       97.55      6.55 o 
  13   0   6       45.00       62.10      5.82 o 
   1   1   6     5292.48     5710.59     52.47 o 
   2   1   6     1623.23     1611.34     19.29 o 
   3   1   6        1.28        4.32      0.75 o 
   4   1   6      472.32      490.94      5.64 o 
   5   1   6      390.55      381.79      4.53 o 
   6   1   6      150.36      136.18      2.56 o 
   7   1   6     2673.07     2426.16     55.36 o 
   8   1   6       10.00       13.28      1.64 o 
   9   1   6       52.60       59.92      2.86 o 
  10   1   6      125.81      115.11      3.79 o 
  11   1   6        1.82        6.24      2.00 o 
  12   1   6       47.88       54.87      3.70 o 
  13   1   6       13.70       18.81      2.33 o 
   0   2   6     2382.39     2522.27     47.36 o 
   1   2   6      837.35      919.18      8.75 o 
   2   2   6     1062.97     1161.47     11.08 o 
   3   2   6      266.05      306.16      3.52 o 
   4   2   6      972.10     1032.65     13.64 o 
   5   2   6        8.68       16.17      1.01 o 
   6   2   6      476.74      485.35      5.35 o 
   7   2   6        8.62       10.29      1.33 o 
   8   2   6       48.84       46.60      2.33 o 
   9   2   6       18.50       20.80      1.91 o 
  10   2   6       37.00       38.77      2.84 o 
  11   2   6       44.04       51.04      3.30 o 
  12   2   6       48.24       54.70      3.66 o 
   1   3   6      394.13      413.29      5.63 o 
   2   3   6      803.12      859.33      9.25 o 
   3   3   6      847.19      894.15     11.02 o 
   4   3   6      346.37      383.97      6.65 o 
   5   3   6     5570.91     6033.93     80.08 o 
   6   3   6      232.87      217.09      3.35 o 
   7   3   6      123.92       89.04      2.47 o 
   8   3   6      233.69      197.57      4.14 o 
   9   3   6      260.84      240.69      4.60 o 
  10   3   6      117.07      114.70      3.95 o 
  11   3   6       10.12       15.39      2.18 o 
  12   3   6        5.66        6.35      2.02 o 
   0   4   6       92.71      108.72      2.60 o 
   1   4   6     5137.11     5218.57     55.82 o 
   2   4   6     1081.81     1128.18     14.77 o 
   3   4   6     4713.94     5100.57     63.78 o 
   4   4   6     1399.76     1417.45     19.00 o 
   5   4   6      103.78       94.73      1.95 o 
   6   4   6      249.40      236.47      4.18 o 
   7   4   6       42.75       38.42      1.86 o 
   8   4   6      867.62      747.91     11.63 o 
   9   4   6        5.05        6.41      1.35 o 
  10   4   6        7.93       15.49      1.96 o 
  11   4   6      324.19      317.58      6.52 o 
  12   4   6        7.78        8.56      1.77 o 
   1   5   6       35.53       26.80      1.33 o 
   2   5   6        1.30        4.76      1.81 o 
   3   5   6        1.34        0.95      0.53 o 
   4   5   6      311.41      334.10      4.90 o 
   5   5   6      155.90      168.25      3.05 o 
   6   5   6       12.53       19.83      1.43 o 
   7   5   6     1681.65     1571.42     22.58 o 
   8   5   6        6.54        6.42      1.36 o 
   9   5   6        1.27        2.52      1.22 o 
  10   5   6      130.32      136.26      4.30 o 
  11   5   6       28.44       37.90      3.11 o 
  12   5   6        3.18        4.98      1.80 o 
   0   6   6      656.30      580.17     16.16 o 
   1   6   6     2723.34     2899.37     39.79 o 
   2   6   6     1208.13     1186.55     17.18 o 
   3   6   6      664.47      663.13      7.05 o 
   4   6   6      310.26      333.05      5.55 o 
   5   6   6     1314.01     1267.77     20.99 o 
   6   6   6      605.63      544.23      9.30 o 
   7   6   6        0.09       -0.63      1.00 o 
   8   6   6       84.43       80.03      2.79 o 
   9   6   6      143.99      114.53      3.67 o 
  10   6   6        0.03        2.26      1.60 o 
  11   6   6      147.10      146.79      5.33 o 
   1   7   6      195.51      188.49      4.18 o 
   2   7   6      203.63      160.80      3.02 o 
   3   7   6      974.34     1000.32     16.73 o 
   4   7   6        0.69        0.31      0.93 o 
   5   7   6      905.17      853.59     14.69 o 
   6   7   6      421.95      427.27      6.28 o 
   7   7   6        2.41        2.51      1.23 o 
   8   7   6        1.61        0.59      1.13 o 
   9   7   6      694.90      695.35     12.15 o 
  10   7   6       15.98       18.10      2.49 o 
  11   7   6        1.04        2.09      2.00 o 
   0   8   6        5.51        5.58      1.74 o 
   1   8   6     1070.23     1039.30     26.56 o 
   2   8   6      198.31      191.72      4.11 o 
   3   8   6      187.99      187.09      5.24 o 
   4   8   6       26.50       25.73      2.06 o 
   5   8   6        1.16       -0.28      1.29 o 
   6   8   6      128.79      119.32      3.58 o 
   7   8   6      123.90      114.12      3.81 o 
   8   8   6      177.26      171.92      5.04 o 
   9   8   6       39.22       59.82      4.36 o 
  10   8   6        2.39        6.93      2.06 o 
   1   9   6       58.16       54.66      3.08 o 
   2   9   6       39.24       39.20      2.79 o 
   3   9   6      296.28      266.88      4.96 o 
   4   9   6      121.79      115.15      3.74 o 
   5   9   6        2.32        4.35      1.68 o 
   6   9   6       10.26       11.20      2.11 o 
   7   9   6       31.29       39.97      3.08 o 
   8   9   6       11.61       10.96      2.24 o 
   9   9   6       15.01       24.60      3.49 o 
   0  10   6      114.09      104.00      5.63 o 
   1  10   6      232.71      209.63      5.28 o 
   2  10   6       52.09       48.43      3.19 o 
   3  10   6        1.62        1.54      1.61 o 
   4  10   6       26.33       29.98      2.69 o 
   5  10   6       21.88       17.45      2.45 o 
   6  10   6       50.04       64.42      3.77 o 
   7  10   6        0.47       -0.16      1.73 o 
   8  10   6       14.37       13.38      2.51 o 
   9  10   6       60.46       51.08      4.59 o 
   1  11   6      255.56      232.33      5.86 o 
   2  11   6       49.28       52.71      3.42 o 
   3  11   6      326.68      302.04     11.46 o 
   4  11   6        0.00        0.64      1.50 o 
   5  11   6      241.83      221.67      7.14 o 
   6  11   6        0.33        5.00      1.77 o 
   7  11   6        9.90       15.24      2.57 o 
   0  12   6       18.87       21.97      3.74 o 
   1  12   6      182.62      191.40      5.61 o 
   2  12   6       13.04       20.71      2.91 o 
   3  12   6        0.07        0.53      1.54 o 
   4  12   6       21.86       26.56      2.82 o 
   5  12   6      113.99      119.39      6.24 o 
   6  12   6        1.12        3.70      1.64 o 
   1  13   6        0.06        3.39      1.80 o 
   2  13   6       13.25       13.06      2.58 o 
   3  13   6       19.19       31.57      3.08 o 
   4  13   6       56.34       65.59      4.14 o 
   1   1   7       31.08       33.04      0.96 o 
   2   1   7      899.71     1046.33     10.04 o 
   3   1   7      317.71      389.92      5.17 o 
   4   1   7     1871.67     1857.94     25.09 o 
   5   1   7      274.54      264.28      3.26 o 
   6   1   7      442.80      372.02      6.15 o 
   7   1   7       45.25       38.31      2.05 o 
   8   1   7     1324.69     1228.82     24.94 o 
   9   1   7      109.94      114.45      3.48 o 
  10   1   7      731.46      668.86     11.80 o 
  11   1   7        0.22        2.74      1.64 o 
  12   1   7       63.29       73.84      4.06 o 
   0   2   7    12245.46    12949.73    249.01 o 
   1   2   7      287.90      350.13      4.22 o 
   2   2   7       68.20       45.62      1.04 o 
   3   2   7      795.63      712.91      9.26 o 
   4   2   7        0.97        1.50      0.71 o 
   5   2   7      323.69      357.92      5.01 o 
   6   2   7      937.93      951.31      8.34 o 
   7   2   7      211.43      207.27      3.80 o 
   8   2   7     1129.18     1093.25     13.09 o 
   9   2   7       48.31       50.46      2.59 o 
  10   2   7      297.64      288.27      6.80 o 
  11   2   7      144.26      133.07      4.39 o 
  12   2   7       85.88       94.51      4.16 o 
   1   3   7     1900.85     2164.80     23.78 o 
   2   3   7       52.08       46.33      1.11 o 
   3   3   7      128.87      141.45      2.53 o 
   4   3   7      989.72      847.29     13.44 o 
   5   3   7      284.86      281.19      3.66 o 
   6   3   7      118.53      124.63      2.67 o 
   7   3   7      652.64      582.96      7.98 o 
   8   3   7        0.99        0.83      1.16 o 
   9   3   7        0.48        0.57      1.15 o 
  10   3   7      212.82      220.97      7.22 o 
  11   3   7       15.29       17.46      2.24 o 
  12   3   7       78.19       84.20      4.12 o 
   0   4   7     1789.02     1912.28     33.24 o 
   1   4   7      242.14      226.75      3.15 o 
   2   4   7     4294.59     4618.67     47.49 o 
   3   4   7      282.66      275.62      3.86 o 
   4   4   7      687.72      814.29     12.19 o 
   5   4   7        0.78        1.69      0.76 o 
   6   4   7      135.26      116.07      2.69 o 
   7   4   7       87.82       79.10      2.47 o 
   8   4   7        0.08        0.55      1.17 o 
   9   4   7       10.17        8.30      1.44 o 
  10   4   7        8.26       13.17      1.90 o 
  11   4   7       39.00       39.75      2.96 o 
  12   4   7       32.56       38.17      3.12 o 
   1   5   7       12.30       22.27      0.89 o 
   2   5   7     1511.45     1592.95     18.75 o 
   3   5   7      149.09      179.82      2.34 o 
   4   5   7       15.47       18.05      1.14 o 
   5   5   7      504.12      474.25      7.49 o 
   6   5   7     1908.95     1807.58     26.49 o 
   7   5   7        0.10        2.29      1.07 o 
   8   5   7        2.72        4.09      1.25 o 
   9   5   7      110.02      127.76      3.56 o 
  10   5   7       17.35       24.49      2.44 o 
  11   5   7       93.52      102.50      4.56 o 
  12   5   7       54.28       60.22      4.23 o 
   0   6   7     1772.87     1908.83     42.29 o 
   1   6   7       16.19       11.79      1.10 o 
   2   6   7      216.03      181.65      2.72 o 
   3   6   7      160.50      158.02      3.05 o 
   4   6   7      712.44      687.12     12.45 o 
   5   6   7       21.17       21.53      1.65 o 
   6   6   7      173.62      160.02      3.47 o 
   7   6   7        3.12        4.67      1.27 o 
   8   6   7        0.16        1.19      1.28 o 
   9   6   7        8.06        4.85      1.66 o 
  10   6   7       98.85       92.13      4.03 o 
  11   6   7      147.73      145.02      5.31 o 
   1   7   7       26.48       26.84      1.76 o 
   2   7   7       40.03       38.33      1.95 o 
   3   7   7      204.24      200.92      5.14 o 
   4   7   7      889.86      840.21     15.07 o 
   5   7   7      162.30      145.71      3.45 o 
   6   7   7       16.40       17.42      1.73 o 
   7   7   7       17.29       16.62      1.77 o 
   8   7   7       75.58       76.24      3.05 o 
   9   7   7       27.47       29.73      2.67 o 
  10   7   7       73.65       76.46      4.34 o 
  11   7   7        0.17        3.92      2.10 o 
   0   8   7     1222.78     1286.06     47.20 o 
   1   8   7        5.67        2.52      1.35 o 
   2   8   7     1417.78     1394.05     25.18 o 
   3   8   7      363.47      332.81      5.80 o 
   4   8   7       72.67       75.55      3.01 o 
   5   8   7      140.29      119.39      3.78 o 
   6   8   7       32.98       33.51      2.59 o 
   7   8   7        2.79        4.75      1.75 o 
   8   8   7        6.56        8.25      1.89 o 
   9   8   7      126.94      134.06      5.53 o 
  10   8   7        2.00        7.41      3.26 o 
   1   9   7      158.14      150.01      4.39 o 
   2   9   7      513.69      471.81      7.24 o 
   3   9   7      175.36      180.15      5.71 o 
   4   9   7       87.30       88.53      3.57 o 
   5   9   7       82.91       98.15      3.67 o 
   6   9   7      688.99      712.22     17.10 o 
   7   9   7        0.17        0.87      1.42 o 
   8   9   7      281.15      262.53      9.24 o 
   9   9   7       81.54       96.59      5.08 o 
   0  10   7      370.04      350.59     17.84 o 
   1  10   7      119.55      107.37      4.06 o 
   2  10   7       15.29       14.89      2.26 o 
   3  10   7       10.17        7.60      1.86 o 
   4  10   7       66.75       78.23      3.69 o 
   5  10   7        8.85       15.77      2.37 o 
   6  10   7       88.17       92.10      4.24 o 
   7  10   7        5.91        6.97      1.92 o 
   8  10   7        9.02       15.51      2.56 o 
   1  11   7        4.11        2.81      1.82 o 
   2  11   7       47.13       49.56      3.74 o 
   3  11   7        0.18        1.50      1.70 o 
   4  11   7       47.56       53.07      3.37 o 
   5  11   7        0.76        2.55      1.78 o 
   6  11   7        1.56        5.59      1.75 o 
   7  11   7       11.58       19.66      2.86 o 
   0  12   7        3.11        4.87      2.91 o 
   1  12   7        9.34       13.65      2.26 o 
   2  12   7       10.93       12.21      2.46 o 
   3  12   7       21.61       28.03      2.99 o 
   4  12   7        2.57        3.33      1.87 o 
   5  12   7        2.48        9.07      1.93 o 
   6  12   7       10.25       19.87      2.47 o 
   1  13   7      112.10      108.10      4.56 o 
   2  13   7       28.96       37.63      3.58 o 
   3  13   7       20.16       29.36      3.02 o 
   4  13   7        1.85        2.76      1.77 o 
   0   0   8     1812.53     1942.60     36.79 o 
   1   0   8      585.33      864.92     10.90 o 
   2   0   8      505.85      549.17      6.15 o 
   3   0   8     7833.82     8468.42    113.70 o 
   4   0   8      213.55      197.77      3.32 o 
   5   0   8     6851.41     7429.89    133.07 o 
   6   0   8      986.38      929.93     16.53 o 
   7   0   8      253.80      237.97      9.75 o 
   8   0   8     1049.11     1004.83     19.48 o 
   9   0   8        5.19        5.60      1.96 o 
  10   0   8        0.14        1.15      2.01 o 
  11   0   8      559.26      551.18     15.06 o 
  12   0   8       19.41       26.85      3.64 o 
   1   1   8     1713.44     1548.96     11.79 o 
   2   1   8      157.01      185.12      2.08 o 
   3   1   8     1059.09     1083.80     14.73 o 
   4   1   8     1251.97     1326.62     20.88 o 
   5   1   8       78.30       59.25      1.83 o 
   6   1   8      750.63      723.83     10.70 o 
   7   1   8      629.30      612.26      9.83 o 
   8   1   8       30.16       23.38      2.07 o 
   9   1   8       24.70       27.96      2.25 o 
  10   1   8      107.67      106.79      3.65 o 
  11   1   8      241.03      220.58      6.87 o 
  12   1   8        0.54        1.27      1.38 o 
   0   2   8     4875.71     5466.45     98.84 o 
   1   2   8      581.49      734.02      7.22 o 
   2   2   8      524.31      562.04      6.30 o 
   3   2   8       99.76      122.72      1.74 o 
   4   2   8       76.17       85.87      2.24 o 
   5   2   8        2.48        7.73      0.97 o 
   6   2   8      101.79      119.42      2.83 o 
   7   2   8       96.82       84.60      2.67 o 
   8   2   8       34.67       35.65      2.24 o 
   9   2   8      310.12      296.21      5.70 o 
  10   2   8       42.82       42.76      2.63 o 
  11   2   8        0.58        5.62      1.68 o 
  12   2   8       16.52       22.53      2.39 o 
   1   3   8      312.08      341.81      4.32 o 
   2   3   8     2047.30     2084.31     20.98 o 
   3   3   8      101.29       98.26      1.71 o 
   4   3   8       57.71       58.93      1.53 o 
   5   3   8      537.98      469.24      7.20 o 
   6   3   8     1769.34     1736.85     29.01 o 
   7   3   8      714.74      655.98     10.76 o 
   8   3   8       47.07       45.99      2.42 o 
   9   3   8      322.28      315.26      5.31 o 
  10   3   8        0.09        1.51      1.32 o 
  11   3   8        2.72        1.78      1.50 o 
  12   3   8        6.83       11.99      1.82 o 
   0   4   8    10796.76    11922.07    215.98 o 
   1   4   8     1234.61     1385.24     14.45 o 
   2   4   8       13.68       19.45      0.88 o 
   3   4   8     1180.07     1167.53     11.35 o 
   4   4   8      462.23      409.45      5.97 o 
   5   4   8        0.39        1.29      0.74 o 
   6   4   8      634.76      574.48     11.73 o 
   7   4   8       69.71       73.74      2.66 o 
   8   4   8      787.57      723.20     13.07 o 
   9   4   8      121.29      109.84      3.18 o 
  10   4   8        9.65       17.30      1.94 o 
  11   4   8      306.12      316.31      6.60 o 
  12   4   8        2.79        8.98      1.90 o 
   1   5   8     1278.72     1173.06     15.83 o 
   2   5   8      440.28      440.03      5.86 o 
   3   5   8      748.03      693.05      7.81 o 
   4   5   8      773.16      754.87     13.05 o 
   5   5   8      772.45      783.25     11.64 o 
   6   5   8       40.59       51.42      2.20 o 
   7   5   8     1425.15     1352.66     20.99 o 
   8   5   8       66.71       69.73      3.08 o 
   9   5   8       70.03       70.83      3.23 o 
  10   5   8      105.48      104.38      3.89 o 
  11   5   8        1.25        5.01      1.83 o 
   0   6   8        0.15        2.32      1.26 o 
   1   6   8      519.28      489.65      6.59 o 
   2   6   8      177.96      218.92      3.28 o 
   3   6   8        0.71        0.61      0.81 o 
   4   6   8       78.77       82.80      2.28 o 
   5   6   8      527.70      482.15      8.10 o 
   6   6   8      221.43      186.25      3.83 o 
   7   6   8        4.53        9.89      1.55 o 
   8   6   8        9.29        8.94      1.65 o 
   9   6   8      112.18      128.43      3.95 o 
  10   6   8       22.35       26.03      2.69 o 
  11   6   8        1.79        8.50      1.97 o 
   1   7   8        8.20       10.32      1.32 o 
   2   7   8      718.45      696.16     11.24 o 
   3   7   8      270.91      232.17      6.24 o 
   4   7   8      407.92      371.80      5.51 o 
   5   7   8      444.68      426.38      8.57 o 
   6   7   8      530.43      500.21     10.67 o 
   7   7   8      156.78      142.47      4.15 o 
   8   7   8      334.38      305.22      6.51 o 
   9   7   8      246.74      252.98      6.15 o 
  10   7   8        0.30        6.28      1.87 o 
   0   8   8      451.06      436.21     17.20 o 
   1   8   8        4.96        9.23      1.49 o 
   2   8   8      160.53      145.57      3.41 o 
   3   8   8       36.07       36.97      2.21 o 
   4   8   8      264.21      233.45      4.76 o 
   5   8   8       24.38       25.03      2.38 o 
   6   8   8       56.10       66.59      3.61 o 
   7   8   8      157.50      122.03      4.33 o 
   8   8   8       10.22       17.05      2.34 o 
   9   8   8       68.49       79.24      4.94 o 
  10   8   8      194.33      224.95      7.95 o 
   1   9   8      157.02      138.21      4.23 o 
   2   9   8       70.29       65.38      3.32 o 
   3   9   8        7.85        7.03      1.78 o 
   4   9   8      196.29      178.50      4.63 o 
   5   9   8       18.21       22.76      2.45 o 
   6   9   8       23.20       39.20      3.15 o 
   7   9   8      215.25      218.69      5.76 o 
   8   9   8        8.65       12.52      2.29 o 
   9   9   8       49.54       58.68      4.52 o 
   0  10   8       33.11       31.90      3.98 o 
   1  10   8       44.36       39.42      3.01 o 
   2  10   8      119.80      114.73      4.57 o 
   3  10   8       78.98       72.77      3.62 o 
   4  10   8       45.39       38.41      3.08 o 
   5  10   8       14.32       16.28      2.46 o 
   6  10   8        9.38       10.71      2.19 o 
   7  10   8        6.94       10.12      2.10 o 
   8  10   8        0.10        5.57      2.08 o 
   1  11   8       11.96       15.85      2.36 o 
   2  11   8      196.71      204.82      6.95 o 
   3  11   8       92.62      100.78      4.38 o 
   4  11   8        0.04        1.17      1.61 o 
   5  11   8      175.66      184.34      5.59 o 
   6  11   8       40.93       59.07      3.89 o 
   7  11   8        8.91       15.09      2.40 o 
   0  12   8       49.43       61.51      5.51 o 
   1  12   8      104.70      104.85      4.48 o 
   2  12   8       41.50       55.81      4.07 o 
   3  12   8       19.60       26.86      2.93 o 
   4  12   8       59.65       70.88      4.53 o 
   5  12   8       32.71       34.87      3.16 o 
   1  13   8        6.98       12.76      2.54 o 
   2  13   8        9.70       13.15      2.73 o 
   3  13   8        8.72       11.90      2.23 o 
   1   1   9     1118.57     1233.72      8.58 o 
   2   1   9        2.67        6.10      0.67 o 
   3   1   9      563.01      712.05      8.60 o 
   4   1   9     3063.50     3118.07     36.73 o 
   5   1   9      249.11      234.82      3.82 o 
   6   1   9      180.17      176.42      3.56 o 
   7   1   9      910.04      845.01     17.44 o 
   8   1   9      162.99      151.78      3.66 o 
   9   1   9      429.24      405.60      9.10 o 
  10   1   9       50.42       48.42      2.95 o 
  11   1   9        0.07        2.93      1.54 o 
  12   1   9       13.62       18.43      2.27 o 
   0   2   9        1.95        2.79      1.05 o 
   1   2   9     1133.74     1129.86     10.28 o 
   2   2   9       37.21       36.89      1.15 o 
   3   2   9    11296.84    12047.47    138.00 o 
   4   2   9      739.98      708.89      9.66 o 
   5   2   9      685.99      787.00      9.78 o 
   6   2   9       24.01       18.69      1.58 o 
   7   2   9       29.84       35.46      2.11 o 
   8   2   9      301.93      286.05      5.75 o 
   9   2   9        6.90       10.65      1.61 o 
  10   2   9       66.77       75.79      3.24 o 
  11   2   9      312.57      319.60      8.07 o 
  12   2   9       14.86       23.95      2.44 o 
   1   3   9      912.54      801.44      9.46 o 
   2   3   9     3044.12     3281.75     34.72 o 
   3   3   9      396.82      430.74      4.40 o 
   4   3   9     1218.57     1184.66     15.89 o 
   5   3   9        8.01       11.32      1.15 o 
   6   3   9       18.04       23.98      1.74 o 
   7   3   9     1487.99     1397.50     18.10 o 
   8   3   9        3.64        6.29      1.41 o 
   9   3   9      458.15      417.78      7.41 o 
  10   3   9        6.21       11.05      1.74 o 
  11   3   9       72.35       80.66      3.83 o 
  12   3   9       59.98       76.35      4.21 o 
   0   4   9       99.26       81.31      2.82 o 
   1   4   9      736.42      785.49     10.88 o 
   2   4   9      235.46      202.74      3.05 o 
   3   4   9      515.14      447.10      5.94 o 
   4   4   9       90.92       87.65      2.07 o 
   5   4   9      346.01      339.19      4.25 o 
   6   4   9       92.92       95.81      2.59 o 
   7   4   9       61.61       60.75      2.53 o 
   8   4   9      543.83      509.93      9.51 o 
   9   4   9      250.99      246.15      5.12 o 
  10   4   9      122.46      119.91      3.69 o 
  11   4   9       71.93       88.77      3.89 o 
  12   4   9       85.84       99.31      4.77 o 
   1   5   9      159.62      168.00      3.10 o 
   2   5   9        0.07        2.34      0.75 o 
   3   5   9        3.14        3.73      0.79 o 
   4   5   9      849.29      758.79     15.53 o 
   5   5   9      782.76      766.05     14.49 o 
   6   5   9        0.97        2.04      1.05 o 
   7   5   9       77.56       74.99      3.02 o 
   8   5   9        9.15       13.02      1.77 o 
   9   5   9      113.48      118.49      3.79 o 
  10   5   9      168.29      153.25      4.67 o 
  11   5   9        0.98        4.04      1.61 o 
   0   6   9      272.71      227.62      6.85 o 
   1   6   9      335.88      308.08      4.61 o 
   2   6   9      546.94      465.99     13.93 o 
   3   6   9     2714.37     2661.09     39.82 o 
   4   6   9        4.93        9.94      1.33 o 
   5   6   9       38.17       32.52      2.09 o 
   6   6   9      103.32       98.97      3.18 o 
   7   6   9        0.70        5.12      1.43 o 
   8   6   9        3.99        7.59      1.74 o 
   9   6   9        4.80        6.62      1.72 o 
  10   6   9        0.08        5.47      1.71 o 
  11   6   9      177.48      188.44      6.07 o 
   1   7   9       14.92       21.41      1.76 o 
   2   7   9        0.19        2.88      1.15 o 
   3   7   9     1189.07     1161.48     19.77 o 
   4   7   9       19.49       24.24      1.90 o 
   5   7   9      305.10      267.74      4.96 o 
   6   7   9       19.85       17.30      2.08 o 
   7   7   9      982.71      979.68     14.18 o 
   8   7   9        3.73        4.31      1.75 o 
   9   7   9        0.15        2.44      1.67 o 
  10   7   9       40.24       47.81      4.05 o 
   0   8   9        1.18        3.16      1.84 o 
   1   8   9      135.22      133.56      3.47 o 
   2   8   9      312.02      271.60      5.19 o 
   3   8   9       62.10       52.97      2.56 o 
   4   8   9        7.17        7.54      1.58 o 
   5   8   9      195.42      190.51      4.45 o 
   6   8   9       64.24       68.96      3.75 o 
   7   8   9        3.59        5.43      1.83 o 
   8   8   9       21.11       24.69      2.89 o 
   9   8   9        0.09        5.99      2.13 o 
  10   8   9       80.16       90.01      5.69 o 
   1   9   9      282.33      248.14      5.54 o 
   2   9   9      179.73      160.84      4.64 o 
   3   9   9      415.15      419.18      9.70 o 
   4   9   9        2.43        3.00      1.58 o 
   5   9   9      551.48      538.18     11.97 o 
   6   9   9      118.51      108.22      4.27 o 
   7   9   9        2.83        5.93      1.94 o 
   8   9   9      186.54      186.10      6.02 o 
   9   9   9      141.22      166.56      6.40 o 
   0  10   9      111.09       95.64      5.45 o 
   1  10   9      164.82      169.13      4.93 o 
   2  10   9        0.02        1.16      1.84 o 
   3  10   9       71.57       73.09      3.86 o 
   4  10   9       17.93       18.56      2.54 o 
   5  10   9       51.09       57.41      3.67 o 
   6  10   9       60.33       63.90      4.23 o 
   7  10   9       10.78       12.88      2.26 o 
   8  10   9        0.25        3.30      2.05 o 
   1  11   9       47.10       53.01      3.56 o 
   2  11   9       41.87       45.89      3.67 o 
   3  11   9       29.99       35.61      3.13 o 
   4  11   9       64.00       62.96      3.96 o 
   5  11   9       32.53       40.29      3.33 o 
   6  11   9       10.03       18.85      2.60 o 
   7  11   9       48.39       60.89      4.32 o 
   0  12   9       12.50       14.66      3.34 o 
   1  12   9      108.05      108.45      4.83 o 
   2  12   9       21.00       27.39      3.20 o 
   3  12   9       12.48       11.25      2.22 o 
   4  12   9        8.07        9.65      2.32 o 
   5  12   9       14.55       20.12      2.50 o 
   1  13   9        0.17        0.04      1.68 o 
   2  13   9       10.75       11.82      2.47 o 
   0   0  10    14151.90    15131.77    315.86 o 
   1   0  10     4769.49     5547.11     66.21 o 
   2   0  10       34.35       15.96      1.15 o 
   3   0  10      553.04      684.69      8.42 o 
   4   0  10        8.11        6.88      1.18 o 
   5   0  10        1.21        3.38      1.26 o 
   6   0  10     1924.55     1794.25     33.96 o 
   7   0  10       26.86       29.93      2.99 o 
   8   0  10     1560.99     1418.33     42.53 o 
   9   0  10       14.68       15.08      2.71 o 
  10   0  10      124.54      134.96      5.77 o 
  11   0  10        8.86       19.62      3.09 o 
  12   0  10       24.22       25.42      3.51 o 
   1   1  10      488.26      521.30      5.69 o 
   2   1  10       19.31       37.04      1.23 o 
   3   1  10      134.42      124.97      2.01 o 
   4   1  10      875.85      857.43     14.11 o 
   5   1  10       17.74       20.40      1.50 o 
   6   1  10       97.28      111.19      2.86 o 
   7   1  10       44.95       37.17      2.20 o 
   8   1  10      463.82      417.86      6.68 o 
   9   1  10       10.46       13.52      1.86 o 
  10   1  10      296.76      287.95      5.75 o 
  11   1  10       17.58       24.81      2.38 o 
  12   1  10      121.14      114.10      4.24 o 
   0   2  10     4451.88     4842.16     53.62 o 
   1   2  10       24.66       24.92      1.17 o 
   2   2  10     1072.14     1213.92     10.84 o 
   3   2  10       14.20       11.04      0.84 o 
   4   2  10       11.95       11.39      1.02 o 
   5   2  10      384.51      347.92      5.16 o 
   6   2  10     1018.73      997.94     22.09 o 
   7   2  10      197.59      173.19      3.75 o 
   8   2  10        0.13        2.68      1.29 o 
   9   2  10       11.32       17.83      1.91 o 
  10   2  10       49.36       48.87      2.85 o 
  11   2  10        0.23        6.62      1.62 o 
  12   2  10       27.88       26.13      2.55 o 
   1   3  10      939.71     1018.18     12.88 o 
   2   3  10       82.44       97.11      1.91 o 
   3   3  10        0.78        1.28      0.51 o 
   4   3  10      793.22      836.51     10.32 o 
   5   3  10       24.88       32.05      1.66 o 
   6   3  10     1027.93     1034.46     12.70 o 
   7   3  10      118.80      126.26      3.29 o 
   8   3  10        8.54        9.51      1.53 o 
   9   3  10       69.22       65.18      3.16 o 
  10   3  10      188.07      184.17      4.74 o 
  11   3  10        0.01        5.49      1.63 o 
  12   3  10       28.50       39.54      3.25 o 
   0   4  10    14556.36    14866.95    247.65 o 
   1   4  10      150.02      110.31      2.36 o 
   2   4  10      628.84      566.47      7.59 o 
   3   4  10      125.01      118.49      2.31 o 
   4   4  10      836.89      812.49     16.18 o 
   5   4  10      102.00       97.49      2.66 o 
   6   4  10     1161.50     1071.08     10.92 o 
   7   4  10       49.90       49.27      2.64 o 
   8   4  10      224.17      217.91      5.49 o 
   9   4  10       24.64       36.73      2.65 o 
  10   4  10        7.24       10.55      1.77 o 
  11   4  10        5.80       11.98      1.95 o 
   1   5  10      819.59      875.16     13.46 o 
   2   5  10        3.14        8.96      0.99 o 
   3   5  10      150.46      162.58      4.92 o 
   4   5  10     1158.18     1129.87     19.74 o 
   5   5  10      407.76      402.48      6.00 o 
   6   5  10        1.72        2.59      1.29 o 
   7   5  10       81.01       78.28      3.07 o 
   8   5  10       38.33       31.14      2.48 o 
   9   5  10       15.26       16.46      2.01 o 
  10   5  10      122.75      117.36      3.96 o 
  11   5  10       12.71       14.27      2.12 o 
   0   6  10       15.23       23.51      2.44 o 
   1   6  10       31.51       23.25      1.73 o 
   2   6  10     1706.65     1693.37     22.49 o 
   3   6  10      221.09      194.72      3.75 o 
   4   6  10       60.32       49.76      2.30 o 
   5   6  10       25.56       19.43      1.92 o 
   6   6  10       61.18       58.26      2.82 o 
   7   6  10        3.00        0.62      1.41 o 
   8   6  10       43.17       49.51      3.13 o 
   9   6  10        3.43        8.24      1.78 o 
  10   6  10        0.08        3.48      1.71 o 
  11   6  10       25.03       31.46      3.11 o 
   1   7  10       53.99       45.90      2.34 o 
   2   7  10     1456.94     1420.75     21.84 o 
   3   7  10       53.85       49.50      2.43 o 
   4   7  10        0.45        2.93      1.35 o 
   5   7  10       82.38       85.64      3.21 o 
   6   7  10      479.14      451.20      7.09 o 
   7   7  10       41.83       38.32      2.85 o 
   8   7  10      216.19      204.58      5.58 o 
   9   7  10       17.10       18.89      2.46 o 
  10   7  10       11.26       19.06      2.66 o 
   0   8  10      901.76      859.84     31.12 o 
   1   8  10        1.26        0.41      1.19 o 
   2   8  10       86.28       85.99      3.24 o 
   3   8  10       85.09       82.36      3.01 o 
   4   8  10       59.33       64.27      3.03 o 
   5   8  10      459.90      427.67      7.42 o 
   6   8  10       54.08       53.75      3.22 o 
   7   8  10        0.04        1.38      1.56 o 
   8   8  10        3.56        5.63      1.94 o 
   9   8  10       40.48       49.40      4.21 o 
   1   9  10       12.66       11.90      1.89 o 
   2   9  10        6.36        5.05      1.83 o 
   3   9  10      478.59      434.47      8.80 o 
   4   9  10      192.35      174.91      4.69 o 
   5   9  10       75.93       92.93      3.89 o 
   6   9  10        4.87        8.19      1.96 o 
   7   9  10       25.14       34.03      3.06 o 
   8   9  10        8.79       16.18      2.61 o 
   0  10  10       51.22       57.43      4.87 o 
   1  10  10       89.72       76.40      3.77 o 
   2  10  10       74.82       77.36      4.27 o 
   3  10  10        0.01        0.13      1.58 o 
   4  10  10       32.50       36.92      3.22 o 
   5  10  10        7.23       11.23      2.21 o 
   6  10  10        2.16        6.27      1.90 o 
   7  10  10        4.87        4.90      1.73 o 
   1  11  10       42.44       40.99      3.56 o 
   2  11  10       17.39       22.81      2.82 o 
   3  11  10       14.72       15.06      2.39 o 
   4  11  10        8.35       11.52      2.32 o 
   5  11  10        3.84        8.06      1.86 o 
   6  11  10      232.61      233.65      6.88 o 
   0  12  10       93.95       92.67      6.19 o 
   1  12  10       27.16       29.67      3.08 o 
   2  12  10       95.58      101.24      4.88 o 
   3  12  10       23.36       30.10      3.19 o 
   4  12  10      143.49      148.87      5.55 o 
   1  13  10        1.43        3.53      1.85 o 
   1   1  11     1226.10     1344.57     14.12 o 
   2   1  11      109.59      113.09      2.00 o 
   3   1  11     1020.39     1049.04     12.54 o 
   4   1  11       85.82      113.54      2.43 o 
   5   1  11      871.28      845.57     20.88 o 
   6   1  11       48.57       54.31      2.33 o 
   7   1  11      729.01      699.29     13.66 o 
   8   1  11       34.12       30.07      2.23 o 
   9   1  11      265.14      237.25      5.03 o 
  10   1  11        6.90        6.39      1.62 o 
  11   1  11        7.75       14.71      2.00 o 
  12   1  11        0.37        3.24      1.73 o 
   0   2  11      555.19      675.76      8.80 o 
   1   2  11      945.68      906.47      9.94 o 
   2   2  11      860.45      866.64      8.12 o 
   3   2  11     2729.36     2654.24     27.15 o 
   4   2  11      164.42      170.15      2.93 o 
   5   2  11       77.98       66.48      2.24 o 
   6   2  11      146.74      138.44      3.31 o 
   7   2  11       53.54       55.93      2.59 o 
   8   2  11      455.21      385.26      7.84 o 
   9   2  11        3.32        4.19      1.42 o 
  10   2  11        0.01        2.01      1.45 o 
  11   2  11      615.68      629.77     14.27 o 
   1   3  11      265.43      290.67      4.09 o 
   2   3  11       10.43       10.70      1.03 o 
   3   3  11      103.27      125.97      2.37 o 
   4   3  11       17.78       26.22      1.51 o 
   5   3  11      117.23      101.97      2.70 o 
   6   3  11      239.14      229.47      4.42 o 
   7   3  11      183.05      173.24      5.26 o 
   8   3  11       79.61       78.03      3.25 o 
   9   3  11       14.28       13.30      1.94 o 
  10   3  11        1.39        3.98      1.50 o 
  11   3  11       21.02       26.48      2.40 o 
   0   4  11       82.46      124.76     10.74 o 
   1   4  11      108.36      127.52      2.62 o 
   2   4  11        9.46       22.69      1.34 o 
   3   4  11      156.57      137.55      2.74 o 
   4   4  11      602.28      585.36     17.52 o 
   5   4  11      441.81      377.50      6.04 o 
   6   4  11      164.77      162.38      4.09 o 
   7   4  11        0.18        1.88      1.34 o 
   8   4  11      237.76      214.14      5.16 o 
   9   4  11      134.15      126.17      4.55 o 
  10   4  11       67.10       66.39      3.41 o 
  11   4  11       12.34       16.78      2.31 o 
   1   5  11      462.83      403.37      4.95 o 
   2   5  11       30.48       33.54      1.60 o 
   3   5  11      423.08      378.79      4.66 o 
   4   5  11      376.06      372.55      5.04 o 
   5   5  11     1094.20     1037.44     15.68 o 
   6   5  11      212.78      184.10      4.37 o 
   7   5  11        9.36       14.26      1.97 o 
   8   5  11       73.92       77.64      3.67 o 
   9   5  11      225.86      209.46      5.35 o 
  10   5  11        8.77        8.47      1.84 o 
  11   5  11       19.26       28.01      2.96 o 
   0   6  11        1.13        5.63      1.68 o 
   1   6  11     1219.55     1078.73     23.32 o 
   2   6  11      335.29      300.35      5.08 o 
   3   6  11      635.48      579.33      9.09 o 
   4   6  11      333.70      299.72      5.83 o 
   5   6  11       36.22       40.19      2.48 o 
   6   6  11       66.51       64.53      3.00 o 
   7   6  11       96.94       93.63      3.64 o 
   8   6  11       21.07       23.88      2.45 o 
   9   6  11       87.59       87.54      3.97 o 
  10   6  11        0.09        6.92      1.75 o 
   1   7  11      412.97      420.88      6.04 o 
   2   7  11      242.00      218.95      4.63 o 
   3   7  11        5.93        8.22      1.47 o 
   4   7  11      593.53      551.76      7.04 o 
   5   7  11       25.25       20.39      2.27 o 
   6   7  11       12.19       15.25      2.13 o 
   7   7  11      315.39      282.38      6.44 o 
   8   7  11       16.69       15.81      2.37 o 
   9   7  11       24.65       31.89      3.01 o 
  10   7  11        5.40       12.81      2.39 o 
   0   8  11       16.75       11.57      2.35 o 
   1   8  11      286.61      273.57      6.95 o 
   2   8  11       16.95       15.88      1.99 o 
   3   8  11       70.03       70.67      2.97 o 
   4   8  11      335.00      284.49      6.47 o 
   5   8  11       22.95       27.94      2.53 o 
   6   8  11       71.05       68.74      3.56 o 
   7   8  11       34.12       40.76      3.25 o 
   8   8  11       37.53       48.65      3.81 o 
   9   8  11        1.37        5.32      1.91 o 
   1   9  11       99.83       99.84      3.58 o 
   2   9  11      162.80      171.00      4.91 o 
   3   9  11      298.32      296.33      7.50 o 
   4   9  11        2.75        1.72      1.53 o 
   5   9  11      455.04      456.13     11.95 o 
   6   9  11       36.38       33.25      3.08 o 
   7   9  11       14.68       17.64      2.42 o 
   8   9  11       71.09       69.31      4.46 o 
   0  10  11      442.22      429.37     10.86 o 
   1  10  11      293.08      281.03      8.32 o 
   2  10  11      132.44      121.64      4.75 o 
   3  10  11       12.09       10.94      2.36 o 
   4  10  11        0.03       -0.97      1.52 o 
   5  10  11       54.25       57.38      4.06 o 
   6  10  11        0.51        2.39      1.72 o 
   7  10  11       21.38       27.66      2.96 o 
   1  11  11        1.04        1.79      1.73 o 
   2  11  11        8.69        8.39      2.32 o 
   3  11  11        9.53        9.86      2.25 o 
   4  11  11        3.35        5.38      1.88 o 
   5  11  11       28.31       29.73      3.22 o 
   6  11  11        0.67        5.00      1.81 o 
   0  12  11       20.52       16.63      5.05 o 
   1  12  11       49.10       66.78      4.35 o 
   2  12  11       26.66       38.18      3.52 o 
   3  12  11        0.94        4.71      1.80 o 
   4  12  11       18.59       19.41      2.79 o 
   0   0  12      479.82      350.03     11.20 o 
   1   0  12       85.06       70.76      2.39 o 
   2   0  12      156.28      133.62      2.90 o 
   3   0  12     1006.48      963.90      8.86 o 
   4   0  12      908.24      895.98     11.53 o 
   5   0  12     1445.72     1582.12     26.52 o 
   6   0  12        7.66        7.13      1.77 o 
   7   0  12      520.08      468.39     16.77 o 
   8   0  12     1687.35     1723.08     37.71 o 
   9   0  12        8.15       17.23      3.29 o 
  10   0  12       30.36       38.14      3.88 o 
  11   0  12        1.28        4.79      2.16 o 
   1   1  12        0.12        0.12      0.69 o 
   2   1  12     2078.39     2281.41     22.38 o 
   3   1  12       79.74       64.73      1.70 o 
   4   1  12     1841.34     1837.19     21.33 o 
   5   1  12      653.71      608.12      7.18 o 
   6   1  12      517.21      461.67      6.64 o 
   7   1  12       54.19       69.56      2.79 o 
   8   1  12      150.55      145.77      3.79 o 
   9   1  12        0.41        3.02      1.35 o 
  10   1  12       76.80       84.95      3.63 o 
  11   1  12       16.82       31.48      2.70 o 
   0   2  12     1232.09     1456.14     22.35 o 
   1   2  12      354.26      380.53      4.05 o 
   2   2  12        8.05       17.33      1.15 o 
   3   2  12       63.41       67.63      1.88 o 
   4   2  12      154.93      159.80      3.31 o 
   5   2  12       56.98       51.24      2.40 o 
   6   2  12      400.09      379.71      6.02 o 
   7   2  12        0.00        2.08      1.39 o 
   8   2  12       97.44       97.34      3.48 o 
   9   2  12      107.04      102.95      3.56 o 
  10   2  12       22.96       23.83      2.40 o 
  11   2  12        0.00        5.63      1.66 o 
   1   3  12       23.09       38.49      1.82 o 
   2   3  12      155.99      141.60      2.68 o 
   3   3  12      118.26      129.32      2.66 o 
   4   3  12      755.01      752.43     15.06 o 
   5   3  12      197.90      181.19      3.81 o 
   6   3  12      110.60       91.00      3.06 o 
   7   3  12        2.50        1.31      1.28 o 
   8   3  12      330.64      322.75      7.24 o 
   9   3  12      151.71      147.57      4.20 o 
  10   3  12      165.78      172.38      4.69 o 
  11   3  12        4.89        8.34      1.74 o 
   0   4  12      532.50      517.09      9.64 o 
   1   4  12      559.73      607.85     10.26 o 
   2   4  12     1176.12     1144.51     15.59 o 
   3   4  12        5.30        9.93      1.20 o 
   4   4  12        6.09        8.87      1.31 o 
   5   4  12       65.93       55.54      2.55 o 
   6   4  12      169.58      161.53      4.17 o 
   7   4  12       58.89       50.31      2.95 o 
   8   4  12      126.43      132.90      4.14 o 
   9   4  12       17.04       16.25      2.15 o 
  10   4  12      128.60      127.61      4.69 o 
  11   4  12       48.11       63.31      4.32 o 
   1   5  12       46.72       45.15      1.87 o 
   2   5  12       13.00       19.16      1.51 o 
   3   5  12      557.18      535.88      6.61 o 
   4   5  12      559.14      534.24      7.42 o 
   5   5  12       16.46       18.19      1.99 o 
   6   5  12       91.55       78.21      3.52 o 
   7   5  12       88.50       79.35      3.76 o 
   8   5  12        5.12        2.95      1.63 o 
   9   5  12       19.55       20.48      2.40 o 
  10   5  12       20.52       33.10      2.82 o 
   0   6  12       77.80       74.39      3.77 o 
   1   6  12        1.10        3.35      1.22 o 
   2   6  12      394.62      367.76      5.71 o 
   3   6  12        3.16        3.22      1.27 o 
   4   6  12       60.79       60.54      2.81 o 
   5   6  12      167.85      152.41      3.90 o 
   6   6  12      494.57      471.63      6.82 o 
   7   6  12       12.78       10.67      1.95 o 
   8   6  12      417.44      381.95      7.04 o 
   9   6  12       12.64       19.70      2.30 o 
  10   6  12      198.85      192.94      5.42 o 
   1   7  12       93.06       89.65      3.03 o 
   2   7  12     1041.42      943.78     19.86 o 
   3   7  12        0.78        2.09      1.40 o 
   4   7  12      132.97      124.37      3.93 o 
   5   7  12       68.28       69.57      3.38 o 
   6   7  12      248.34      234.92      5.42 o 
   7   7  12        0.04        1.87      1.70 o 
   8   7  12       80.69       92.19      4.31 o 
   9   7  12       63.33       71.56      4.21 o 
   0   8  12       84.74       85.94      4.43 o 
   1   8  12       53.83       52.27      2.75 o 
   2   8  12      250.02      215.94      4.91 o 
   3   8  12       32.69       37.84      2.62 o 
   4   8  12       77.25       70.32      3.27 o 
   5   8  12        3.73        6.66      1.80 o 
   6   8  12       24.61       30.84      2.78 o 
   7   8  12       10.30       12.20      2.17 o 
   8   8  12       42.93       47.99      3.87 o 
   9   8  12       15.12       13.52      2.47 o 
   1   9  12      212.05      179.93      4.65 o 
   2   9  12       26.43       21.83      2.59 o 
   3   9  12        0.85        1.87      1.70 o 
   4   9  12        0.99        0.11      1.47 o 
   5   9  12       48.23       52.54      3.57 o 
   6   9  12       10.44        9.77      2.10 o 
   7   9  12       58.73       68.06      4.39 o 
   8   9  12        3.98        5.78      1.91 o 
   0  10  12        0.08        1.36      2.26 o 
   1  10  12       21.94       20.13      2.72 o 
   2  10  12        0.20        2.74      1.85 o 
   3  10  12       72.50       71.67      4.31 o 
   4  10  12       91.52       89.20      4.23 o 
   5  10  12       41.02       43.60      3.68 o 
   6  10  12       30.90       40.80      3.53 o 
   7  10  12        2.89        3.33      1.93 o 
   1  11  12      158.84      157.35      5.48 o 
   2  11  12       89.66       96.83      4.71 o 
   3  11  12       44.99       56.17      3.99 o 
   4  11  12        4.30       11.56      2.25 o 
   5  11  12       39.10       59.83      4.31 o 
   0  12  12        3.64        8.88      3.44 o 
   1  12  12       45.44       58.85      4.26 o 
   2  12  12      131.38      133.67      5.29 o 
   3  12  12       54.80       56.80      4.28 o 
   1   1  13      545.33      529.51      5.26 o 
   2   1  13     1294.69     1354.97     12.84 o 
   3   1  13      596.20      595.07      6.79 o 
   4   1  13      119.61      134.42      3.61 o 
   5   1  13       25.63       18.23      1.78 o 
   6   1  13      276.59      242.67      5.81 o 
   7   1  13      667.05      637.74     10.96 o 
   8   1  13      134.39      129.38      3.88 o 
   9   1  13       15.83        9.45      1.85 o 
  10   1  13       10.75       10.02      1.90 o 
  11   1  13       52.30       60.28      3.67 o 
   0   2  13     2479.21     2613.04     36.51 o 
   1   2  13      461.06      452.61      5.15 o 
   2   2  13      182.83      194.17      3.13 o 
   3   2  13      956.53      892.32     22.73 o 
   4   2  13      141.66      141.88      3.13 o 
   5   2  13      407.90      375.71      7.76 o 
   6   2  13     1112.72     1042.25     15.13 o 
   7   2  13       19.25       24.46      2.21 o 
   8   2  13      387.56      369.11      8.64 o 
   9   2  13        1.04        0.21      1.31 o 
  10   2  13        2.01        6.98      1.72 o 
  11   2  13      358.23      385.54     11.43 o 
   1   3  13     1940.84     1950.16     22.65 o 
   2   3  13       54.75       57.88      1.99 o 
   3   3  13      312.83      278.62      5.52 o 
   4   3  13      225.48      204.40      4.53 o 
   5   3  13        4.72        6.55      1.53 o 
   6   3  13        6.22        5.91      1.57 o 
   7   3  13      156.77      150.20      5.09 o 
   8   3  13        3.69        6.94      1.72 o 
   9   3  13       22.55       28.06      2.57 o 
  10   3  13       25.58       33.94      2.78 o 
  11   3  13        0.61        6.31      1.66 o 
   0   4  13      238.66      200.75     10.68 o 
   1   4  13      107.43      117.87      3.51 o 
   2   4  13       15.82       11.49      1.24 o 
   3   4  13       81.56       81.07      2.56 o 
   4   4  13       42.28       41.17      2.32 o 
   5   4  13      433.76      400.76      8.86 o 
   6   4  13        0.09        2.32      1.41 o 
   7   4  13       83.05       92.37      3.59 o 
   8   4  13       42.24       41.55      2.92 o 
   9   4  13       20.15       29.52      2.86 o 
  10   4  13        2.18        5.73      1.70 o 
   1   5  13      614.24      566.66      8.56 o 
   2   5  13        4.42        0.46      1.06 o 
   3   5  13      218.03      198.32      4.11 o 
   4   5  13        2.41        3.60      1.36 o 
   5   5  13      348.98      331.58      7.94 o 
   6   5  13      143.38      139.68      4.43 o 
   7   5  13      389.17      373.21      8.28 o 
   8   5  13        2.58        7.75      1.89 o 
   9   5  13      139.28      129.91      4.42 o 
  10   5  13        0.00        2.10      1.46 o 
   0   6  13      701.90      710.13     19.85 o 
   1   6  13        1.23        4.15      1.37 o 
   2   6  13      483.90      430.42      9.95 o 
   3   6  13      520.81      489.08      6.55 o 
   4   6  13        7.62        5.97      1.61 o 
   5   6  13       29.80       23.61      2.34 o 
   6   6  13       28.94       34.58      2.97 o 
   7   6  13       56.28       47.51      3.16 o 
   8   6  13       93.12      107.23      4.07 o 
   9   6  13       72.15       79.57      4.05 o 
  10   6  13       10.34       12.73      2.04 o 
   1   7  13      341.22      297.67      5.92 o 
   2   7  13       39.48       41.50      2.92 o 
   3   7  13      539.68      508.00      8.82 o 
   4   7  13      139.06      154.94      4.10 o 
   5   7  13      172.97      149.60      4.40 o 
   6   7  13       23.18       30.07      2.88 o 
   7   7  13       53.53       59.76      3.76 o 
   8   7  13       34.52       32.53      3.02 o 
   9   7  13       11.89       15.36      2.36 o 
   0   8  13       20.37       19.69      2.84 o 
   1   8  13      294.89      288.14      7.37 o 
   2   8  13       17.06       20.30      2.21 o 
   3   8  13      168.68      157.86      4.43 o 
   4   8  13      171.50      167.67      4.39 o 
   5   8  13       12.04       19.46      2.34 o 
   6   8  13       58.22       58.99      3.54 o 
   7   8  13       16.15       17.30      2.38 o 
   8   8  13        2.47        5.24      1.83 o 
   1   9  13      112.10      108.73      3.85 o 
   2   9  13       42.76       51.64      3.15 o 
   3   9  13       19.84       21.42      2.52 o 
   4   9  13       35.40       33.79      2.83 o 
   5   9  13       35.31       44.08      3.44 o 
   6   9  13      208.38      208.67      5.92 o 
   7   9  13       91.62       98.81      4.63 o 
   0  10  13       77.04       93.09      5.78 o 
   1  10  13       47.94       48.24      3.65 o 
   2  10  13       23.62       31.05      3.20 o 
   3  10  13        1.19        2.47      1.78 o 
   4  10  13        5.07        6.18      2.01 o 
   5  10  13       32.46       34.42      3.28 o 
   6  10  13       36.45       40.07      3.50 o 
   1  11  13       11.84       13.13      2.41 o 
   2  11  13        2.98        7.06      2.68 o 
   3  11  13       28.88       30.39      3.18 o 
   4  11  13        9.95       12.94      2.36 o 
   5  11  13        1.21        7.22      2.21 o 
   0  12  13       40.20       44.89      5.99 o 
   1  12  13       50.50       58.99      4.18 o 
   2  12  13       16.28       12.56      2.62 o 
   0   0  14     3483.33     3697.51     61.24 o 
   1   0  14      458.34      475.21      7.01 o 
   2   0  14       14.45       21.89      2.02 o 
   3   0  14     1377.00     1287.86     27.24 o 
   4   0  14      883.80      816.16     24.56 o 
   5   0  14      194.22      151.93      5.04 o 
   6   0  14      156.69      139.99      6.42 o 
   7   0  14        8.18       18.87      3.14 o 
   8   0  14       70.80       62.63      5.23 o 
   9   0  14       60.43       74.33      5.70 o 
  10   0  14       45.07       55.56      5.28 o 
  11   0  14      350.30      351.30     11.28 o 
   1   1  14      914.13      990.07     12.74 o 
   2   1  14        2.66        5.17      0.95 o 
   3   1  14       45.94       49.01      2.10 o 
   4   1  14     1404.59     1381.73     19.95 o 
   5   1  14        5.07        6.67      1.41 o 
   6   1  14       12.18       11.42      1.74 o 
   7   1  14      287.02      263.07      5.22 o 
   8   1  14        3.13        1.71      1.44 o 
   9   1  14      124.06      117.19      4.29 o 
  10   1  14       42.23       57.04      3.51 o 
  11   1  14        0.03        6.27      1.88 o 
   0   2  14      312.35      291.43      7.95 o 
   1   2  14       11.20       11.05      1.44 o 
   2   2  14        0.65        0.52      0.79 o 
   3   2  14        6.42        1.67      1.03 o 
   4   2  14       71.60       78.51      2.99 o 
   5   2  14        5.92        5.86      1.52 o 
   6   2  14      108.13       94.43      3.44 o 
   7   2  14      301.24      281.86      5.72 o 
   8   2  14      108.45       99.95      3.74 o 
   9   2  14        0.40        0.79      1.39 o 
  10   2  14       97.45      108.39      4.36 o 
  11   2  14       26.90       37.45      3.14 o 
   1   3  14       72.98       60.92      2.35 o 
   2   3  14       69.46       57.55      2.17 o 
   3   3  14       56.64       60.90      2.41 o 
   4   3  14      558.93      514.08     11.19 o 
   5   3  14      269.79      241.79      6.16 o 
   6   3  14        7.12        6.87      1.64 o 
   7   3  14      134.79      137.26      4.21 o 
   8   3  14      303.24      288.60      6.03 o 
   9   3  14       35.39       36.67      2.87 o 
  10   3  14       27.04       34.15      2.83 o 
   0   4  14      230.76      236.55     11.52 o 
   1   4  14      316.76      281.77      5.43 o 
   2   4  14       59.20       60.65      2.45 o 
   3   4  14     2962.81     2965.89     41.51 o 
   4   4  14       18.48       22.96      2.02 o 
   5   4  14        2.94        3.07      1.42 o 
   6   4  14      214.87      192.43      5.23 o 
   7   4  14       33.29       23.71      2.40 o 
   8   4  14       13.42       13.25      2.21 o 
   9   4  14       13.84       18.90      2.40 o 
  10   4  14      116.67      102.50      4.37 o 
   1   5  14      941.59      866.36     10.56 o 
   2   5  14       72.59       69.44      2.87 o 
   3   5  14        2.33        2.68      1.28 o 
   4   5  14       19.85       16.57      1.97 o 
   5   5  14      111.44       99.60      3.75 o 
   6   5  14        7.64        8.65      1.85 o 
   7   5  14      110.40      105.12      4.16 o 
   8   5  14        0.02        1.31      1.60 o 
   9   5  14        6.66        8.10      1.80 o 
  10   5  14       40.31       54.32      3.59 o 
   0   6  14      823.99      760.90     19.70 o 
   1   6  14      332.89      319.20      5.23 o 
   2   6  14      147.41      138.07      3.95 o 
   3   6  14        7.36       10.05      1.76 o 
   4   6  14      194.20      174.38      4.58 o 
   5   6  14       37.46       41.45      2.90 o 
   6   6  14      280.63      264.47      6.26 o 
   7   6  14       34.65       33.92      3.13 o 
   8   6  14       26.41       31.99      2.98 o 
   9   6  14        6.47        8.23      1.89 o 
   1   7  14        8.57       13.19      2.02 o 
   2   7  14      155.88      139.37      4.29 o 
   3   7  14      266.27      259.10      5.20 o 
   4   7  14      129.85      114.56      3.90 o 
   5   7  14      121.25      118.49      4.08 o 
   6   7  14      210.28      195.22      5.60 o 
   7   7  14       13.55       12.98      2.34 o 
   8   7  14       32.30       38.83      3.27 o 
   9   7  14       25.61       35.85      3.25 o 
   0   8  14        3.24        0.70      1.83 o 
   1   8  14       75.67       72.67      3.42 o 
   2   8  14      158.60      142.97      4.25 o 
   3   8  14      128.31      133.28      4.21 o 
   4   8  14       98.01       99.47      3.82 o 
   5   8  14        2.00        2.21      1.58 o 
   6   8  14       15.25       16.26      2.36 o 
   7   8  14        7.32        9.76      1.97 o 
   8   8  14        0.86        9.01      1.93 o 
   1   9  14      133.38      117.60      4.05 o 
   2   9  14       51.04       54.64      3.47 o 
   3   9  14       12.00       10.02      1.93 o 
   4   9  14       83.96       83.11      4.28 o 
   5   9  14       96.06       85.15      4.34 o 
   6   9  14        0.31        4.00      1.69 o 
   7   9  14        5.47       13.40      2.30 o 
   0  10  14        2.18        2.85      2.89 o 
   1  10  14        4.13       10.42      2.27 o 
   2  10  14      226.01      220.59      9.83 o 
   3  10  14       12.34       13.39      2.36 o 
   4  10  14       31.36       37.13      3.81 o 
   5  10  14       16.47       22.41      2.79 o 
   6  10  14        3.60        6.82      1.99 o 
   1  11  14        0.07        5.35      1.96 o 
   2  11  14       11.00       13.98      2.63 o 
   3  11  14       28.19       44.89      3.65 o 
   4  11  14        9.51        9.07      2.31 o 
   1   1  15      500.56      525.01      5.56 o 
   2   1  15       49.77       46.50      2.09 o 
   3   1  15        1.26       -0.28      1.04 o 
   4   1  15      406.52      411.04      7.50 o 
   5   1  15        0.94       -1.07      1.17 o 
   6   1  15      342.81      321.76      5.85 o 
   7   1  15       47.57       60.11      3.08 o 
   8   1  15      113.69      116.84      4.25 o 
   9   1  15       12.51       13.62      2.10 o 
  10   1  15       17.02       23.46      2.82 o 
   0   2  15      763.34      695.64     12.17 o 
   1   2  15      341.91      351.06      6.47 o 
   2   2  15       31.14       26.38      1.74 o 
   3   2  15       25.69       33.19      2.14 o 
   4   2  15     1850.93     1729.23     32.93 o 
   5   2  15      158.67      134.27      4.20 o 
   6   2  15       47.09       51.64      3.02 o 
   7   2  15        4.96        5.49      1.69 o 
   8   2  15      110.13      119.19      4.11 o 
   9   2  15       33.97       43.31      3.10 o 
  10   2  15       79.88       93.94      4.39 o 
   1   3  15        6.43       10.77      1.43 o 
   2   3  15     1076.00     1067.33     12.01 o 
   3   3  15       87.75       91.07      3.04 o 
   4   3  15      475.80      445.89      8.62 o 
   5   3  15       23.19       19.47      2.14 o 
   6   3  15      192.61      189.60      4.70 o 
   7   3  15      325.83      342.08      6.65 o 
   8   3  15       75.01       74.21      3.66 o 
   9   3  15        1.23        3.30      1.45 o 
  10   3  15       32.25       35.43      2.91 o 
   0   4  15      826.20      844.89     12.22 o 
   1   4  15      344.46      319.01      5.39 o 
   2   4  15       33.25       36.16      2.09 o 
   3   4  15       25.10       23.60      1.95 o 
   4   4  15       48.85       43.94      2.56 o 
   5   4  15        1.20        0.35      1.34 o 
   6   4  15      191.34      184.44      4.71 o 
   7   4  15       72.47       76.28      3.98 o 
   8   4  15      341.67      305.33      6.88 o 
   9   4  15       14.15       19.24      2.52 o 
  10   4  15       23.74       26.37      2.82 o 
   1   5  15       31.82       39.18      2.23 o 
   2   5  15      917.64      877.69      9.78 o 
   3   5  15      486.28      463.40      6.89 o 
   4   5  15      292.05      293.31      5.59 o 
   5   5  15        4.79        8.84      1.84 o 
   6   5  15        9.73        9.07      1.92 o 
   7   5  15       81.91       85.47      4.19 o 
   8   5  15      124.21      121.64      4.56 o 
   9   5  15       29.22       31.91      3.00 o 
   0   6  15     1881.22     1783.27     45.13 o 
   1   6  15      238.72      216.81      4.90 o 
   2   6  15      293.60      248.65      5.43 o 
   3   6  15      178.45      157.30      4.12 o 
   4   6  15       12.76       15.18      2.04 o 
   5   6  15       93.58       82.69      3.99 o 
   6   6  15       43.27       45.30      3.42 o 
   7   6  15       25.71       37.71      3.26 o 
   8   6  15        9.91       14.65      2.22 o 
   9   6  15       18.23       36.86      3.27 o 
   1   7  15       28.97       26.39      2.44 o 
   2   7  15      193.08      162.63      6.25 o 
   3   7  15        8.58        4.91      1.62 o 
   4   7  15        0.31        2.79      1.54 o 
   5   7  15       18.19       17.32      2.26 o 
   6   7  15       43.95       45.04      3.46 o 
   7   7  15       17.24       21.38      2.58 o 
   8   7  15        5.27        5.75      1.85 o 
   0   8  15        0.02        3.35      2.06 o 
   1   8  15       72.10       72.30      3.55 o 
   2   8  15       98.53      106.30      4.07 o 
   3   8  15        3.99        5.23      1.68 o 
   4   8  15       88.93       81.89      3.92 o 
   5   8  15       66.74       70.11      3.78 o 
   6   8  15       47.91       55.57      4.03 o 
   7   8  15        2.89        3.39      1.83 o 
   1   9  15       10.78       13.15      2.06 o 
   2   9  15      139.35      137.36      4.71 o 
   3   9  15       22.45       23.01      2.44 o 
   4   9  15        5.75        7.66      2.12 o 
   5   9  15       21.60       23.64      2.67 o 
   6   9  15      189.06      198.96      6.44 o 
   0  10  15       45.77       55.57      6.09 o 
   1  10  15       39.44       40.51      3.49 o 
   2  10  15      222.97      224.52      7.08 o 
   3  10  15        1.01        7.39      2.03 o 
   4  10  15        0.68        4.73      1.95 o 
   5  10  15       11.56       12.75      2.50 o 
   1  11  15       22.50       25.96      3.22 o 
   2  11  15       12.05       21.08      2.79 o 
   3  11  15        4.14        7.44      1.92 o 
   0   0  16       51.78       46.36      4.33 o 
   1   0  16     1413.81     1285.01     30.85 o 
   2   0  16      351.50      340.70      8.40 o 
   3   0  16      115.71      104.01      5.36 o 
   4   0  16      138.12      148.65      9.33 o 
   5   0  16        0.29       -0.80      1.99 o 
   6   0  16      236.25      231.68      7.79 o 
   7   0  16       48.90       55.21      4.94 o 
   8   0  16      239.82      208.34     14.56 o 
   9   0  16        0.00       -0.14      2.35 o 
  10   0  16       57.86       81.79      6.36 o 
   1   1  16       54.17       51.37      2.21 o 
   2   1  16       66.12       60.40      2.42 o 
   3   1  16      954.08      914.52     18.40 o 
   4   1  16        0.65        1.42      1.57 o 
   5   1  16       36.54       33.58      2.75 o 
   6   1  16       14.45       11.73      2.08 o 
   7   1  16      300.75      281.33      6.34 o 
   8   1  16       24.67       31.82      3.11 o 
   9   1  16        8.34       12.73      2.40 o 
  10   1  16        8.16       16.50      2.40 o 
   0   2  16        1.16        0.83      1.89 o 
   1   2  16        0.03        0.87      1.06 o 
   2   2  16      437.45      446.25      7.01 o 
   3   2  16        1.83        1.41      1.30 o 
   4   2  16       19.94       21.99      2.21 o 
   5   2  16      340.97      314.83      5.80 o 
   6   2  16       15.10       13.52      1.99 o 
   7   2  16        8.67       13.51      2.01 o 
   8   2  16       29.79       29.80      2.61 o 
   9   2  16        0.13        2.22      1.47 o 
  10   2  16        0.03        2.27      1.63 o 
   1   3  16      541.16      480.21      9.92 o 
   2   3  16       44.06       45.74      2.44 o 
   3   3  16      632.63      618.87      9.01 o 
   4   3  16      258.66      276.44      7.77 o 
   5   3  16      132.89      141.18      4.11 o 
   6   3  16        6.36        7.00      1.74 o 
   7   3  16      294.88      285.26      6.85 o 
   8   3  16       24.83       22.47      2.45 o 
   9   3  16       13.31       17.73      2.12 o 
  10   3  16        5.78        8.32      1.76 o 
   0   4  16      326.07      311.49      7.19 o 
   1   4  16      100.53       83.28      2.93 o 
   2   4  16       10.37        9.12      1.60 o 
   3   4  16      650.97      627.27      9.14 o 
   4   4  16       98.62      110.13      3.67 o 
   5   4  16        6.26       12.67      1.91 o 
   6   4  16      144.24      134.15      4.50 o 
   7   4  16       71.46       68.08      3.90 o 
   8   4  16        0.59        3.10      1.61 o 
   9   4  16       32.66       33.16      3.06 o 
   1   5  16        1.19        5.78      1.64 o 
   2   5  16      542.36      509.48      9.29 o 
   3   5  16        0.35       -0.63      1.39 o 
   4   5  16        0.00        0.04      1.29 o 
   5   5  16       64.73       58.04      3.43 o 
   6   5  16        1.08        2.57      1.72 o 
   7   5  16      139.23      124.81      4.56 o 
   8   5  16        7.34        8.79      1.97 o 
   9   5  16        7.32       11.90      2.11 o 
   0   6  16       13.10       17.68      2.94 o 
   1   6  16       17.73       27.42      2.49 o 
   2   6  16       69.37       65.83      3.78 o 
   3   6  16        4.96        6.10      1.83 o 
   4   6  16       78.73       78.04      3.60 o 
   5   6  16       18.95       26.54      2.76 o 
   6   6  16        0.97        3.79      1.83 o 
   7   6  16        8.72       10.90      2.13 o 
   8   6  16        0.63        1.76      1.51 o 
   1   7  16      143.56      113.13      3.91 o 
   2   7  16        1.02        2.31      1.77 o 
   3   7  16       67.16       64.40      3.67 o 
   4   7  16      102.86       96.93      3.78 o 
   5   7  16      215.62      219.52      5.92 o 
   6   7  16        2.07        4.32      1.84 o 
   7   7  16       43.80       58.88      3.89 o 
   8   7  16        4.17        5.28      1.76 o 
   0   8  16      114.75      100.74      5.75 o 
   1   8  16      188.71      171.50      4.74 o 
   2   8  16       67.72       71.73      3.85 o 
   3   8  16       29.62       40.46      2.98 o 
   4   8  16        2.14        5.74      1.84 o 
   5   8  16      130.86      120.78      4.36 o 
   6   8  16       18.86       22.95      2.63 o 
   7   8  16        4.56        8.68      2.06 o 
   1   9  16        1.99        4.92      1.69 o 
   2   9  16        8.12        7.82      2.01 o 
   3   9  16        0.37        0.61      1.46 o 
   4   9  16       18.43       25.35      2.70 o 
   5   9  16        4.89        5.78      1.82 o 
   6   9  16       16.60       20.78      2.90 o 
   0  10  16       47.26       65.66      6.61 o 
   1  10  16      125.32      143.26      6.37 o 
   2  10  16      162.38      151.49      6.07 o 
   3  10  16        0.05        3.70      1.88 o 
   4  10  16        9.15        8.48      2.16 o 
   1  11  16       59.07       54.94      4.86 o 
   1   1  17       92.19       85.80      2.88 o 
   2   1  17      121.04      129.47      3.85 o 
   3   1  17      333.11      280.37      7.23 o 
   4   1  17      667.29      631.87     13.51 o 
   5   1  17       24.73       27.90      2.62 o 
   6   1  17        5.44        7.85      1.90 o 
   7   1  17       45.00       38.05      3.34 o 
   8   1  17        0.57        1.39      1.88 o 
   9   1  17        0.10        3.06      1.84 o 
   0   2  17     2174.65     2205.55     37.93 o 
   1   2  17       34.29       38.94      2.20 o 
   2   2  17       63.79       58.51      2.67 o 
   3   2  17        0.46       -0.43      1.45 o 
   4   2  17       41.09       44.23      2.82 o 
   5   2  17       23.09       26.12      2.64 o 
   6   2  17      132.10      125.30      4.41 o 
   7   2  17        0.78        3.68      1.82 o 
   8   2  17        4.53       11.56      2.30 o 
   9   2  17       10.59       12.41      2.00 o 
   1   3  17       29.08       30.01      2.32 o 
   2   3  17      372.37      374.23      5.70 o 
   3   3  17      259.31      236.10      5.89 o 
   4   3  17      564.99      532.27     10.35 o 
   5   3  17       11.57       10.52      1.84 o 
   6   3  17        2.77        5.16      1.70 o 
   7   3  17        9.49       19.62      2.27 o 
   8   3  17       26.85       27.19      2.53 o 
   9   3  17       18.07       24.43      2.65 o 
   0   4  17      465.84      405.69      8.40 o 
   1   4  17      152.57      142.04      3.94 o 
   2   4  17      190.21      190.36      4.25 o 
   3   4  17        9.02        8.59      1.75 o 
   4   4  17      174.24      166.95      4.83 o 
   5   4  17       13.62       18.89      2.32 o 
   6   4  17      108.83      103.66      4.19 o 
   7   4  17       27.07       31.29      2.92 o 
   8   4  17       15.91       14.15      2.26 o 
   9   4  17        2.97        6.60      2.08 o 
   1   5  17      705.57      617.29     14.41 o 
   2   5  17        2.03        2.90      1.65 o 
   3   5  17       37.35       35.77      3.10 o 
   4   5  17      193.62      199.90      5.34 o 
   5   5  17       24.69       26.04      2.56 o 
   6   5  17      167.99      160.29      5.05 o 
   7   5  17       10.94       16.57      2.41 o 
   8   5  17      208.32      218.36      8.36 o 
   0   6  17      187.09      183.96      7.19 o 
   1   6  17        1.27        2.21      1.54 o 
   2   6  17        0.96        0.60      1.52 o 
   3   6  17      125.86      126.80      4.58 o 
   4   6  17       32.04       33.06      2.71 o 
   5   6  17        1.49       -0.90      1.50 o 
   6   6  17       23.83       34.25      3.17 o 
   7   6  17       11.78       15.72      2.32 o 
   8   6  17        0.84        6.12      1.76 o 
   1   7  17        0.48        1.42      1.49 o 
   2   7  17        0.00        0.77      1.51 o 
   3   7  17        2.69        3.66      1.62 o 
   4   7  17       18.82       22.22      2.50 o 
   5   7  17      105.03      103.68      4.39 o 
   6   7  17        9.12        9.19      2.02 o 
   7   7  17       29.18       35.70      3.16 o 
   0   8  17       71.40       70.36      5.61 o 
   1   8  17        1.82        5.22      1.74 o 
   2   8  17       41.11       59.35      3.67 o 
   3   8  17       49.87       56.73      3.73 o 
   4   8  17        3.29        5.84      1.87 o 
   5   8  17        0.28        3.75      1.64 o 
   6   8  17        0.07        0.79      1.56 o 
   1   9  17       10.08       10.84      2.35 o 
   2   9  17        3.87        6.31      1.83 o 
   3   9  17        0.66        3.67      1.74 o 
   4   9  17       20.88       27.23      2.77 o 
   5   9  17        1.98        7.31      2.02 o 
   0  10  17        1.36        8.34      2.89 o 
   1  10  17       37.39       42.71      4.30 o 
   2  10  17       43.79       47.93      3.79 o 
   3  10  17        2.55        4.78      1.95 o 
   0   0  18      440.06      420.89     10.86 o 
   1   0  18      175.91      174.70      8.10 o 
   2   0  18      407.34      414.11      9.93 o 
   3   0  18      893.95      893.46     19.99 o 
   4   0  18     1308.65     1204.81     41.22 o 
   5   0  18        3.87       13.21      4.35 o 
   6   0  18       49.26       52.41      5.80 o 
   7   0  18       32.02       31.50      4.89 o 
   8   0  18        8.83        4.93      2.75 o 
   9   0  18       14.49       26.47      4.37 o 
   1   1  18      143.19      131.09      3.56 o 
   2   1  18      476.26      424.82      8.54 o 
   3   1  18        6.56       10.65      2.25 o 
   4   1  18       36.74       29.70      3.02 o 
   5   1  18      132.70      123.53      4.69 o 
   6   1  18      235.61      218.24      6.12 o 
   7   1  18      131.29      143.36      5.59 o 
   8   1  18       17.42       18.93      2.60 o 
   9   1  18        3.17        4.17      1.83 o 
   0   2  18      466.16      431.41      8.80 o 
   1   2  18      191.06      174.02      4.61 o 
   2   2  18       29.18       29.41      2.52 o 
   3   2  18       11.24        9.31      2.03 o 
   4   2  18       66.69       65.05      3.62 o 
   5   2  18       43.67       43.61      3.17 o 
   6   2  18        2.77        2.22      1.59 o 
   7   2  18      171.59      166.14      6.24 o 
   8   2  18       69.21       70.00      5.44 o 
   9   2  18       18.49       24.07      2.83 o 
   1   3  18      418.42      395.36      6.34 o 
   2   3  18      118.60       94.02      3.66 o 
   3   3  18      135.90      139.34      4.42 o 
   4   3  18       76.53       83.36      3.86 o 
   5   3  18       14.35       19.90      2.24 o 
   6   3  18        8.05        8.91      1.96 o 
   7   3  18      140.00      146.80      4.95 o 
   8   3  18       13.63       14.84      2.17 o 
   9   3  18       51.95       59.50      4.29 o 
   0   4  18      742.32      700.43     18.07 o 
   1   4  18       51.25       63.00      3.15 o 
   2   4  18        2.41        4.49      1.44 o 
   3   4  18        9.67       12.76      2.09 o 
   4   4  18       83.02       77.42      3.85 o 
   5   4  18       33.08       36.60      2.98 o 
   6   4  18        0.38        2.01      1.54 o 
   7   4  18       23.90       32.38      2.98 o 
   8   4  18        0.05        2.72      1.69 o 
   1   5  18       98.63      104.24      3.76 o 
   2   5  18       57.38       61.02      3.68 o 
   3   5  18        0.87        3.02      1.81 o 
   4   5  18        3.30        3.75      1.81 o 
   5   5  18        0.40        1.30      1.61 o 
   6   5  18      116.15      136.89      5.22 o 
   7   5  18       86.31      104.12      4.43 o 
   8   5  18        0.01        2.55      1.60 o 
   0   6  18       14.22       16.04      3.23 o 
   1   6  18        9.10        9.07      1.98 o 
   2   6  18        9.06       12.71      2.10 o 
   3   6  18        8.77        8.06      1.92 o 
   4   6  18       16.63       20.45      2.72 o 
   5   6  18        2.49        4.51      1.86 o 
   6   6  18       70.88       68.37      4.12 o 
   7   6  18       28.34       27.93      2.80 o 
   1   7  18        2.20        5.23      1.77 o 
   2   7  18       85.12       85.18      3.80 o 
   3   7  18       15.19       19.02      2.39 o 
   4   7  18        7.76       16.18      2.44 o 
   5   7  18      121.51      128.67      4.78 o 
   6   7  18        0.02        5.68      1.88 o 
   0   8  18      526.71      478.10     12.03 o 
   1   8  18      166.79      159.29      6.59 o 
   2   8  18       32.31       41.68      3.04 o 
   3   8  18       55.34       59.24      3.79 o 
   4   8  18        9.36       13.19      2.13 o 
   5   8  18       10.11       15.17      2.48 o 
   1   9  18       45.38       59.79      4.16 o 
   2   9  18       91.71       88.04      4.06 o 
   3   9  18        0.93        4.76      1.72 o 
   4   9  18       31.73       40.98      3.33 o 
   0  10  18       39.43       51.48      6.06 o 
   1   1  19      118.52      122.00      3.57 o 
   2   1  19       67.81       64.71      3.81 o 
   3   1  19       14.71       15.60      2.57 o 
   4   1  19      211.77      226.55      6.21 o 
   5   1  19        1.74        1.45      1.69 o 
   6   1  19        0.76        2.65      1.71 o 
   7   1  19       34.13       38.00      4.56 o 
   8   1  19        3.90        8.21      2.13 o 
   0   2  19      175.22      149.79      5.61 o 
   1   2  19       73.95       67.57      3.47 o 
   2   2  19      711.98      697.02     14.42 o 
   3   2  19      690.08      642.05     21.80 o 
   4   2  19        3.27        8.48      2.11 o 
   5   2  19       28.86       35.80      3.22 o 
   6   2  19       24.94       26.00      2.85 o 
   7   2  19        1.28        2.66      1.66 o 
   8   2  19       30.72       35.78      3.29 o 
   1   3  19      121.02      113.87      3.57 o 
   2   3  19        0.74       -1.10      1.40 o 
   3   3  19       84.09       86.76      3.90 o 
   4   3  19        9.46       16.35      2.27 o 
   5   3  19        0.79        2.96      1.63 o 
   6   3  19       15.24       16.56      2.28 o 
   7   3  19      135.35      125.85      4.65 o 
   8   3  19       81.33       89.34      4.87 o 
   0   4  19        6.76        4.79      3.00 o 
   1   4  19       17.07       25.26      2.38 o 
   2   4  19      214.82      195.59      5.75 o 
   3   4  19       20.46       27.94      2.94 o 
   4   4  19        0.35        0.90      1.64 o 
   5   4  19        0.00       -0.09      1.69 o 
   6   4  19       28.38       35.40      3.34 o 
   7   4  19       16.67       23.94      2.88 o 
   8   4  19        1.51        5.49      1.93 o 
   1   5  19        0.74        1.59      1.77 o 
   2   5  19       31.57       35.33      3.42 o 
   3   5  19      103.48       99.90      4.36 o 
   4   5  19       96.04       96.75      4.81 o 
   5   5  19        9.76       11.62      2.26 o 
   6   5  19      122.86      121.89      4.98 o 
   7   5  19       79.01       82.79      4.70 o 
   0   6  19       22.39       27.36      4.30 o 
   1   6  19       39.99       37.35      3.07 o 
   2   6  19      199.89      192.05      6.01 o 
   3   6  19       86.03       90.10      4.04 o 
   4   6  19       23.13       29.17      3.13 o 
   5   6  19       13.24       10.45      2.10 o 
   6   6  19       19.43       24.25      2.73 o 
   1   7  19       44.14       44.19      3.60 o 
   2   7  19       45.28       55.05      3.64 o 
   3   7  19        2.97        5.35      1.80 o 
   4   7  19       23.95       26.16      2.97 o 
   5   7  19       12.13       17.54      2.52 o 
   0   8  19      106.37      119.48      6.50 o 
   1   8  19       14.52       27.26      3.03 o 
   2   8  19       24.48       29.34      2.96 o 
   3   8  19        8.85       17.15      2.33 o 
   4   8  19        7.74        9.35      2.08 o 
   1   9  19        5.96       14.37      2.93 o 
   2   9  19       51.87       63.11      4.34 o 
   0   0  20      718.43      627.11     17.33 o 
   1   0  20       47.59       70.92      5.10 o 
   2   0  20      467.82      435.50     12.53 o 
   3   0  20       93.84      112.35      7.05 o 
   4   0  20        5.46        5.45      3.17 o 
   5   0  20      157.34      143.18      8.05 o 
   6   0  20      188.06      159.11      8.42 o 
   7   0  20        4.64        6.99      7.05 o 
   8   0  20        3.06        5.02      3.61 o 
   1   1  20       28.70       36.14      2.94 o 
   2   1  20      210.47      182.84      5.58 o 
   3   1  20      192.46      176.54      5.60 o 
   4   1  20       64.11       70.55      4.26 o 
   5   1  20       81.58       84.90      4.39 o 
   6   1  20        0.33        3.97      1.92 o 
   7   1  20       29.95       44.49      3.95 o 
   8   1  20       42.39       45.92      4.12 o 
   0   2  20       23.29       22.93      3.10 o 
   1   2  20      128.43      128.08      4.05 o 
   2   2  20       72.95       76.91      4.18 o 
   3   2  20        4.69       10.39      2.23 o 
   4   2  20       84.72       87.79      4.46 o 
   5   2  20       36.85       42.05      4.82 o 
   6   2  20        6.53        9.58      2.20 o 
   7   2  20        1.89        5.19      1.81 o 
   8   2  20       39.58       41.41      3.87 o 
   1   3  20      201.38      177.06      4.92 o 
   2   3  20        7.05        9.31      1.92 o 
   3   3  20       10.00       11.83      2.28 o 
   4   3  20      114.69      132.46      5.62 o 
   5   3  20       80.56       87.54      4.46 o 
   6   3  20       29.67       30.93      3.10 o 
   7   3  20        1.60        6.91      2.10 o 
   0   4  20        1.22        3.49      2.76 o 
   1   4  20       74.80       86.35      3.62 o 
   2   4  20      129.94      122.82      4.34 o 
   3   4  20       19.70       17.92      2.48 o 
   4   4  20        8.20        8.41      2.10 o 
   5   4  20       93.16      100.58      4.64 o 
   6   4  20       24.65       20.57      2.68 o 
   7   4  20        0.01        3.10      1.81 o 
   1   5  20        0.08        3.82      1.69 o 
   2   5  20        0.03        1.72      1.68 o 
   3   5  20        0.19        1.68      1.88 o 
   4   5  20       50.71       50.41      4.17 o 
   5   5  20        0.16       -2.37      1.58 o 
   6   5  20       16.49       17.81      2.79 o 
   0   6  20      118.55      107.93      6.89 o 
   1   6  20       93.25      100.26      4.49 o 
   2   6  20        2.87        6.10      1.82 o 
   3   6  20        1.11        2.52      1.78 o 
   4   6  20       16.70       23.24      3.20 o 
   5   6  20        0.79        4.09      1.79 o 
   6   6  20       16.45       18.41      2.44 o 
   1   7  20       36.34       35.04      3.25 o 
   2   7  20        7.15        9.59      2.02 o 
   3   7  20       85.89       95.96      4.31 o 
   4   7  20        9.38       20.57      2.68 o 
   0   8  20       52.00       67.55      6.67 o 
   1   8  20       72.13       84.12      4.55 o 
   2   8  20      134.53      138.52      5.33 o 
   3   8  20        5.63        9.73      2.01 o 
   1   1  21       13.34       17.74      2.75 o 
   2   1  21       54.00       64.22      4.01 o 
   3   1  21        0.01        1.56      1.74 o 
   4   1  21       49.38       66.00      4.22 o 
   5   1  21      179.19      181.39      6.34 o 
   6   1  21        2.50        1.41      1.82 o 
   7   1  21       20.33       23.33      3.30 o 
   0   2  21       58.51       73.89      5.25 o 
   1   2  21      134.93      138.14      4.56 o 
   2   2  21       41.15       53.76      3.79 o 
   3   2  21      106.59       98.77      4.65 o 
   4   2  21       29.80       28.59      3.06 o 
   5   2  21        1.36        3.91      1.87 o 
   6   2  21       13.18       18.80      2.61 o 
   7   2  21        7.92       15.22      2.43 o 
   1   3  21      198.88      200.17      5.39 o 
   2   3  21        6.76        8.14      2.06 o 
   3   3  21        7.06        9.09      2.27 o 
   4   3  21       37.53       50.45      3.75 o 
   5   3  21       65.00       72.47      4.27 o 
   6   3  21       53.64       50.92      4.26 o 
   7   3  21       45.91       55.05      5.83 o 
   0   4  21       71.17       72.54      6.34 o 
   1   4  21        1.43        5.69      2.15 o 
   2   4  21       22.64       30.55      3.26 o 
   3   4  21        0.79        2.74      1.87 o 
   4   4  21       14.37       16.40      2.71 o 
   5   4  21        2.37        5.45      1.83 o 
   6   4  21       89.88       90.16      5.22 o 
   1   5  21       63.91       64.55      4.12 o 
   2   5  21       69.57       65.50      4.09 o 
   3   5  21        7.31       15.42      2.66 o 
   4   5  21        7.62       16.64      2.65 o 
   5   5  21       43.36       47.94      4.23 o 
   0   6  21        0.16        1.61      4.11 o 
   1   6  21      113.88      118.50      5.25 o 
   2   6  21        6.08        5.39      1.76 o 
   3   6  21        5.43        5.79      1.97 o 
   4   6  21       25.54       33.16      3.22 o 
   1   7  21       12.92       24.20      2.84 o 
   2   7  21       13.23       20.09      2.65 o 
   3   7  21        6.97        8.25      2.10 o 
   0   0  22       14.65       17.50      4.69 o 
   1   0  22        0.00       -1.22      3.61 o 
   2   0  22      460.65      452.49     22.54 o 
   3   0  22       58.81       56.86      6.21 o 
   4   0  22        7.31       11.15      3.48 o 
   5   0  22        2.13        0.83      2.64 o 
   6   0  22        9.46       12.81      3.90 o 
   1   1  22        5.44       10.35      2.22 o 
   2   1  22       22.33       25.39      2.87 o 
   3   1  22        1.18        2.61      1.89 o 
   4   1  22      192.11      203.70      8.03 o 
   5   1  22       31.93       30.35      3.42 o 
   6   1  22       10.41       18.17      2.93 o 
   0   2  22        2.74        4.34      2.37 o 
   1   2  22       21.37       23.39      2.74 o 
   2   2  22       95.10       99.64      4.60 o 
   3   2  22        1.57        2.73      1.77 o 
   4   2  22        3.10        4.71      1.91 o 
   5   2  22        3.30        3.02      2.06 o 
   6   2  22        5.61        6.97      2.09 o 
   1   3  22        0.03        2.31      1.56 o 
   2   3  22        3.83        8.12      3.07 o 
   3   3  22        7.32        8.54      1.98 o 
   4   3  22       69.49       82.94      5.46 o 
   5   3  22        0.16        1.03      1.64 o 
   6   3  22       33.56       44.99      4.50 o 
   0   4  22        3.74       10.03      3.17 o 
   1   4  22       21.80       30.10      3.64 o 
   2   4  22       24.21       30.20      3.69 o 
   3   4  22        0.01        1.07      1.96 o 
   4   4  22        0.01       -0.02      1.79 o 
   5   4  22        1.70        0.47      1.70 o 
   1   5  22        3.19        3.57      2.02 o 
   2   5  22        7.31        8.27      2.41 o 
   3   5  22       25.97       33.43      3.86 o 
   4   5  22      105.54      106.98      5.84 o 
   0   6  22       57.41       55.82      6.09 o 
   1   6  22       53.14       59.29      4.16 o 
   2   6  22       25.71       34.13      3.54 o 
   3   6  22        1.72        2.74      1.79 o 
   1   7  22       50.55       62.90      4.37 o 
   1   1  23      101.06      120.12      5.17 o 
   2   1  23       40.48       54.22      4.22 o 
   3   1  23        2.40        5.15      2.05 o 
   4   1  23       37.86       36.92      4.72 o 
   5   1  23       13.59       19.38      2.83 o 
   0   2  23       16.09       16.00      3.41 o 
   1   2  23       14.50       23.98      2.68 o 
   2   2  23       60.63       58.30      4.01 o 
   3   2  23       20.67       35.49      3.32 o 
   4   2  23       22.26       30.18      3.17 o 
   5   2  23       19.72       20.22      2.73 o 
   1   3  23        3.71        5.23      1.86 o 
   2   3  23       28.20       26.48      2.92 o 
   3   3  23        4.76        6.10      2.01 o 
   4   3  23        0.94        1.57      1.75 o 
   0   4  23       69.17       64.82      6.34 o 
   1   4  23       21.17       24.95      3.36 o 
   2   4  23       17.41       13.97      2.74 o 
   3   4  23        4.97        3.24      2.19 o 
   4   4  23        3.74        5.52      2.17 o 
   1   5  23       45.89       50.16      4.30 o 
   2   5  23        1.22        2.47      2.29 o 
   3   5  23       13.38       17.03      3.04 o 
   0   6  23       86.80       96.71      7.38 o 
   0   0  24        3.87       10.55      5.27 o 
   1   0  24      121.46      118.78      7.90 o 
   2   0  24       30.30       52.39      6.04 o 
   3   0  24       80.90       77.82      7.27 o 
   4   0  24       23.90       30.28      5.02 o 
   1   1  24       26.37       33.94      4.63 o 
   2   1  24        3.91        8.20      2.08 o 
   3   1  24        0.55        4.41      1.95 o 
   4   1  24       21.44       32.01      3.56 o 
   0   2  24       27.77       33.25      8.49 o 
   1   2  24       12.66       14.34      2.59 o 
   2   2  24        1.39        9.37      2.03 o 
   3   2  24       28.15       37.50      3.45 o 
   1   3  24       13.50       17.72      2.81 o 
   2   3  24        0.00        4.36      2.02 o 
   3   3  24        8.43       15.44      2.57 o 
   0   4  24       63.84       69.69      8.68 o 
   1   4  24        0.01        4.87      2.42 o 
   2   4  24       37.14       48.62      5.19 o 
   1   1  25       31.29       39.81      3.96 o 
   2   1  25        8.56       13.78      2.38 o 
   0   2  25        0.01        1.48      2.87 o 
   1   2  25       35.76       51.11      5.11 o 
                                                 
